# Supplementary material for: Unraveling the mystery: a Mendelian randomized exploration of gut microbiota and different types of obesity
Source: Front Cell Infect Microbiol. 2024 Feb 5;14:1352109. doi: 10.3389/fcimb.2024.1352109 (PMC10875079; doi:10.3389/fcimb.2024.1352109)
Supplement: Supplementary file 6 [file Table_1.xlsx]

## Sheet: STable1
Supplementary Table 1. Dataset information included in MR studies
Trait	Year	Consortium	Sex	Population	NCase	Sample Size	NSNP	Unit
Gut microbiota abundance (family Acidaminococcaceae id.2166)	2021	MiBioGen	Males and Females	European	14306	14306	5547067	SD
Gut microbiota abundance (family Actinomycetaceae id.421)	2021	MiBioGen	Males and Females	European	14306	14306	5424030	SD
Gut microbiota abundance (family Alcaligenaceae id.2875)	2021	MiBioGen	Males and Females	European	14306	14306	5696994	SD
Gut microbiota abundance (family Bacteroidaceae id.917)	2021	MiBioGen	Males and Females	European	14306	14306	5729148	SD
Gut microbiota abundance (family Bacteroidales S24 7group id.11173)	2021	MiBioGen	Males and Females	European	14306	14306	5432872	SD
Gut microbiota abundance (family Bifidobacteriaceae id.433)	2021	MiBioGen	Males and Females	European	14306	14306	5668532	SD
Gut microbiota abundance (family Christensenellaceae id.1866)	2021	MiBioGen	Males and Females	European	14306	14306	1515865	SD
Gut microbiota abundance (family Clostridiaceae1 id.1869)	2021	MiBioGen	Males and Females	European	14306	14306	5598586	SD
Gut microbiota abundance (family Clostridiales vadin BB60 group id.11286)	2021	MiBioGen	Males and Females	European	14306	14306	5497800	SD
Gut microbiota abundance (family Coriobacteriaceae id.811)	2021	MiBioGen	Males and Females	European	14306	14306	5698092	SD
Gut microbiota abundance (family Defluviitaleaceae id.1924)	2021	MiBioGen	Males and Females	European	14306	14306	5440708	SD
Gut microbiota abundance (family Desulfovibrionaceae id.3169)	2021	MiBioGen	Males and Females	European	14306	14306	5616478	SD
Gut microbiota abundance (family Enterobacteriaceae id.3469)	2021	MiBioGen	Males and Females	European	14306	14306	5598485	SD
Gut microbiota abundance (family Erysipelotrichaceae id.2149)	2021	MiBioGen	Males and Females	European	14306	14306	5720820	SD
Gut microbiota abundance (family Family XI id.1936)	2021	MiBioGen	Males and Females	European	14306	14306	4330602	SD
Gut microbiota abundance (family Family XIII id.1957)	2021	MiBioGen	Males and Females	European	14306	14306	5620554	SD
Gut microbiota abundance (family Lachnospiraceae id.1987)	2021	MiBioGen	Males and Females	European	14306	14306	5729268	SD
Gut microbiota abundance (family Lactobacillaceae id.1836)	2021	MiBioGen	Males and Females	European	14306	14306	5401891	SD
Gut microbiota abundance (family Methanobacteriaceae id.121)	2021	MiBioGen	Males and Females	European	14306	14306	5118613	SD
Gut microbiota abundance (family Oxalobacteraceae id.2966)	2021	MiBioGen	Males and Females	European	14306	14306	5323881	SD
Gut microbiota abundance (family Pasteurellaceae id.3689)	2021	MiBioGen	Males and Females	European	14306	14306	5491834	SD
Gut microbiota abundance (family Peptococcaceae id.2024)	2021	MiBioGen	Males and Females	European	14306	14306	5490085	SD
Gut microbiota abundance (family Peptostreptococcaceae id.2042)	2021	MiBioGen	Males and Females	European	14306	14306	5643812	SD
Gut microbiota abundance (family Porphyromonadaceae id.943)	2021	MiBioGen	Males and Females	European	14306	14306	5716664	SD
Gut microbiota abundance (family Prevotellaceae id.960)	2021	MiBioGen	Males and Females	European	14306	14306	5643858	SD
Gut microbiota abundance (family Rhodospirillaceae id.2717)	2021	MiBioGen	Males and Females	European	14306	14306	5444973	SD
Gut microbiota abundance (family Rikenellaceae id.967)	2021	MiBioGen	Males and Females	European	14306	14306	5665279	SD
Gut microbiota abundance (family Ruminococcaceae id.2050)	2021	MiBioGen	Males and Females	European	14306	14306	5729189	SD
Gut microbiota abundance (family Streptococcaceae id.1850)	2021	MiBioGen	Males and Females	European	14306	14306	5648128	SD
Gut microbiota abundance (family Veillonellaceae id.2172)	2021	MiBioGen	Males and Females	European	14306	14306	5688519	SD
Gut microbiota abundance (family Verrucomicrobiaceae id.4036)	2021	MiBioGen	Males and Females	European	14306	14306	5518011	SD
Gut microbiota abundance (family Victivallaceae id.2255)	2021	MiBioGen	Males and Females	European	14306	14306	5184073	SD
Gut microbiota abundance (genus Actinomyces id.423)	2021	MiBioGen	Males and Females	European	14306	14306	5417207	SD
Gut microbiota abundance (genus Adlercreutzia id.812)	2021	MiBioGen	Males and Females	European	14306	14306	5437332	SD
Gut microbiota abundance (genus Akkermansia id.4037)	2021	MiBioGen	Males and Females	European	14306	14306	5518001	SD
Gut microbiota abundance (genus Alistipes id.968)	2021	MiBioGen	Males and Females	European	14306	14306	5662599	SD
Gut microbiota abundance (genus Allisonella id.2174)	2021	MiBioGen	Males and Females	European	14306	14306	4116508	SD
Gut microbiota abundance (genus Alloprevotella id.961)	2021	MiBioGen	Males and Females	European	14306	14306	3047413	SD
Gut microbiota abundance (genus Anaerofilum id.2053)	2021	MiBioGen	Males and Females	European	14306	14306	5321133	SD
Gut microbiota abundance (genus Anaerostipes id.1991)	2021	MiBioGen	Males and Females	European	14306	14306	5691265	SD
Gut microbiota abundance (genus Anaerotruncus id.2054)	2021	MiBioGen	Males and Females	European	14306	14306	5646976	SD
Gut microbiota abundance (genus Bacteroides id.918)	2021	MiBioGen	Males and Females	European	14306	14306	5729148	SD
Gut microbiota abundance (genus Barnesiella id.944)	2021	MiBioGen	Males and Females	European	14306	14306	5561375	SD
Gut microbiota abundance (genus Bifidobacterium id.436)	2021	MiBioGen	Males and Females	European	14306	14306	5666549	SD
Gut microbiota abundance (genus Bilophila id.3170)	2021	MiBioGen	Males and Females	European	14306	14306	5552365	SD
Gut microbiota abundance (genus Blautia id.1992)	2021	MiBioGen	Males and Females	European	14306	14306	335714	SD
Gut microbiota abundance (genus Butyricicoccus id.2055)	2021	MiBioGen	Males and Females	European	14306	14306	5648432	SD
Gut microbiota abundance (genus Butyricimonas id.945)	2021	MiBioGen	Males and Females	European	14306	14306	5487648	SD
Gut microbiota abundance (genus Butyrivibrio id.1993)	2021	MiBioGen	Males and Females	European	14306	14306	5096306	SD
Gut microbiota abundance (genus Candidatus Soleaferrea id.11350)	2021	MiBioGen	Males and Females	European	14306	14306	5372145	SD
Gut microbiota abundance (genus Catenibacterium id.2153)	2021	MiBioGen	Males and Females	European	14306	14306	4089327	SD
Gut microbiota abundance (genus Christensenellaceae R 7group id.11283)	2021	MiBioGen	Males and Females	European	14306	14306	5645310	SD
Gut microbiota abundance (genus Clostridium innocuum group id.14397)	2021	MiBioGen	Males and Females	European	14306	14306	5231958	SD
Gut microbiota abundance (genus Clostridium sensustricto1 id.1873)	2021	MiBioGen	Males and Females	European	14306	14306	5594934	SD
Gut microbiota abundance (genus Collinsella id.815)	2021	MiBioGen	Males and Females	European	14306	14306	5563963	SD
Gut microbiota abundance (genus Coprobacter id.949)	2021	MiBioGen	Males and Females	European	14306	14306	5394658	SD
Gut microbiota abundance (genus Coprococcus1 id.11301)	2021	MiBioGen	Males and Females	European	14306	14306	5649452	SD
Gut microbiota abundance (genus Coprococcus2 id.11302)	2021	MiBioGen	Males and Females	European	14306	14306	5525173	SD
Gut microbiota abundance (genus Coprococcus3 id.11303)	2021	MiBioGen	Males and Females	European	14306	14306	5637737	SD
Gut microbiota abundance (genus Defluviitaleaceae UCG011 id.11287)	2021	MiBioGen	Males and Females	European	14306	14306	5440169	SD
Gut microbiota abundance (genus Desulfovibrio id.3173)	2021	MiBioGen	Males and Females	European	14306	14306	5459163	SD
Gut microbiota abundance (genus Dialister id.2183)	2021	MiBioGen	Males and Females	European	14306	14306	5553148	SD
Gut microbiota abundance (genus Dorea id.1997)	2021	MiBioGen	Males and Females	European	14306	14306	5702812	SD
Gut microbiota abundance (genus Eggerthella id.819)	2021	MiBioGen	Males and Females	European	14306	14306	5317951	SD
Gut microbiota abundance (genus Eisenbergiella id.11304)	2021	MiBioGen	Males and Females	European	14306	14306	5348517	SD
Gut microbiota abundance (genus Enterorhabdus id.820)	2021	MiBioGen	Males and Females	European	14306	14306	5416385	SD
Gut microbiota abundance (genus Erysipelatoclostridium id.11381)	2021	MiBioGen	Males and Females	European	14306	14306	5478224	SD
Gut microbiota abundance (genus Erysipelotrichaceae UCG003 id.11384)	2021	MiBioGen	Males and Females	European	14306	14306	563252	SD
Gut microbiota abundance (genus Escherichia Shigella id.3504)	2021	MiBioGen	Males and Females	European	14306	14306	5537082	SD
Gut microbiota abundance (genus Eubacterium brachy group id.11296)	2021	MiBioGen	Males and Females	European	14306	14306	5221253	SD
Gut microbiota abundance (genus Eubacterium coprostanoligenes group id.11375)	2021	MiBioGen	Males and Females	European	14306	14306	5699448	SD
Gut microbiota abundance (genus Eubacterium eligens group id.14372)	2021	MiBioGen	Males and Females	European	14306	14306	5631614	SD
Gut microbiota abundance (genus Eubacterium fissicatena group id.14373)	2021	MiBioGen	Males and Females	European	14306	14306	5159588	SD
Gut microbiota abundance (genus Eubacterium hallii group id.11338)	2021	MiBioGen	Males and Females	European	14306	14306	5686593	SD
Gut microbiota abundance (genus Eubacterium nodatum group id.11297)	2021	MiBioGen	Males and Females	European	14306	14306	5050598	SD
Gut microbiota abundance (genus Eubacterium oxidoreducens group id.11339)	2021	MiBioGen	Males and Females	European	14306	14306	5324438	SD
Gut microbiota abundance (genus Eubacterium rectale group id.14374)	2021	MiBioGen	Males and Females	European	14306	14306	5708381	SD
Gut microbiota abundance (genus Eubacterium ruminantium group id.11340)	2021	MiBioGen	Males and Females	European	14306	14306	5427661	SD
Gut microbiota abundance (genus Eubacterium ventriosum group id.11341)	2021	MiBioGen	Males and Females	European	14306	14306	5603754	SD
Gut microbiota abundance (genus Eubacterium xylanophilum group id.14375)	2021	MiBioGen	Males and Females	European	14306	14306	5543813	SD
Gut microbiota abundance (genus Faecalibacterium id.2057)	2021	MiBioGen	Males and Females	European	14306	14306	5720140	SD
Gut microbiota abundance (genus Family XIII AD3011 group id.11293)	2021	MiBioGen	Males and Females	European	14306	14306	5577002	SD
Gut microbiota abundance (genus Family XIII UCG001 id.11294)	2021	MiBioGen	Males and Females	European	14306	14306	5521084	SD
Gut microbiota abundance (genus Flavonifractor id.2059)	2021	MiBioGen	Males and Females	European	14306	14306	5510045	SD
Gut microbiota abundance (genus Fusicatenibacter id.11305)	2021	MiBioGen	Males and Females	European	14306	14306	5697232	SD
Gut microbiota abundance (genus Gordonibacter id.821)	2021	MiBioGen	Males and Females	European	14306	14306	5165457	SD
Gut microbiota abundance (genus Haemophilus id.3698)	2021	MiBioGen	Males and Females	European	14306	14306	5481944	SD
Gut microbiota abundance (genus Holdemanella id.11393)	2021	MiBioGen	Males and Females	European	14306	14306	5421763	SD
Gut microbiota abundance (genus Holdemania id.2157)	2021	MiBioGen	Males and Females	European	14306	14306	5464928	SD
Gut microbiota abundance (genus Howardella id.2000)	2021	MiBioGen	Males and Females	European	14306	14306	5174541	SD
Gut microbiota abundance (genus Hungatella id.11306)	2021	MiBioGen	Males and Females	European	14306	14306	5211608	SD
Gut microbiota abundance (genus Intestinibacter id.11345)	2021	MiBioGen	Males and Females	European	14306	14306	5535009	SD
Gut microbiota abundance (genus Intestinimonas id.2062)	2021	MiBioGen	Males and Females	European	14306	14306	5540147	SD
Gut microbiota abundance (genus Lachnoclostridium id.11308)	2021	MiBioGen	Males and Females	European	14306	14306	5714724	SD
Gut microbiota abundance (genus Lachnospiraceae FCS020 group id.11314)	2021	MiBioGen	Males and Females	European	14306	14306	5547835	SD
Gut microbiota abundance (genus Lachnospiraceae NC2004 group id.11316)	2021	MiBioGen	Males and Females	European	14306	14306	5369940	SD
Gut microbiota abundance (genus Lachnospiraceae ND3007 group id.11317)	2021	MiBioGen	Males and Females	European	14306	14306	5629458	SD
Gut microbiota abundance (genus Lachnospiraceae NK4A136 group id.11319)	2021	MiBioGen	Males and Females	European	14306	14306	5663428	SD
Gut microbiota abundance (genus Lachnospiraceae UCG001 id.11321)	2021	MiBioGen	Males and Females	European	14306	14306	5482153	SD
Gut microbiota abundance (genus Lachnospiraceae UCG004 id.11324)	2021	MiBioGen	Males and Females	European	14306	14306	5633244	SD
Gut microbiota abundance (genus Lachnospiraceae UCG008 id.11328)	2021	MiBioGen	Males and Females	European	14306	14306	5401028	SD
Gut microbiota abundance (genus Lachnospiraceae UCG010 id.11330)	2021	MiBioGen	Males and Females	European	14306	14306	5565113	SD
Gut microbiota abundance (genus Lachnospira id.2004)	2021	MiBioGen	Males and Females	European	14306	14306	462269	SD
Gut microbiota abundance (genus Lactobacillus id.1837)	2021	MiBioGen	Males and Females	European	14306	14306	5398287	SD
Gut microbiota abundance (genus Lactococcus id.1851)	2021	MiBioGen	Males and Females	European	14306	14306	5200746	SD
Gut microbiota abundance (genus Marvinbryantia id.2005)	2021	MiBioGen	Males and Females	European	14306	14306	5507087	SD
Gut microbiota abundance (genus Methanobrevibacter id.123)	2021	MiBioGen	Males and Females	European	14306	14306	5092705	SD
Gut microbiota abundance (genus Odoribacter id.952)	2021	MiBioGen	Males and Females	European	14306	14306	5584164	SD
Gut microbiota abundance (genus Olsenella id.822)	2021	MiBioGen	Males and Females	European	14306	14306	5215565	SD
Gut microbiota abundance (genus Oscillibacter id.2063)	2021	MiBioGen	Males and Females	European	14306	14306	5450090	SD
Gut microbiota abundance (genus Oscillospira id.2064)	2021	MiBioGen	Males and Females	European	14306	14306	5487907	SD
Gut microbiota abundance (genus Oxalobacter id.2978)	2021	MiBioGen	Males and Females	European	14306	14306	5290208	SD
Gut microbiota abundance (genus Parabacteroides id.954)	2021	MiBioGen	Males and Females	European	14306	14306	5709019	SD
Gut microbiota abundance (genus Paraprevotella id.962)	2021	MiBioGen	Males and Females	European	14306	14306	5407469	SD
Gut microbiota abundance (genus Parasutterella id.2892)	2021	MiBioGen	Males and Females	European	14306	14306	5512811	SD
Gut microbiota abundance (genus Peptococcus id.2037)	2021	MiBioGen	Males and Females	European	14306	14306	5350051	SD
Gut microbiota abundance (genus Phascolarctobacterium id.2168)	2021	MiBioGen	Males and Females	European	14306	14306	5509695	SD
Gut microbiota abundance (genus Prevotella7 id.11182)	2021	MiBioGen	Males and Females	European	14306	14306	5089245	SD
Gut microbiota abundance (genus Prevotella9 id.11183)	2021	MiBioGen	Males and Females	European	14306	14306	5535200	SD
Gut microbiota abundance (genus Rikenellaceae RC9 gut group id.11191)	2021	MiBioGen	Males and Females	European	14306	14306	4945903	SD
Gut microbiota abundance (genus Romboutsia id.11347)	2021	MiBioGen	Males and Females	European	14306	14306	5594534	SD
Gut microbiota abundance (genus Roseburia id.2012)	2021	MiBioGen	Males and Females	European	14306	14306	5712148	SD
Gut microbiota abundance (genus Ruminiclostridium5 id.11355)	2021	MiBioGen	Males and Females	European	14306	14306	5653350	SD
Gut microbiota abundance (genus Ruminiclostridium6 id.11356)	2021	MiBioGen	Males and Females	European	14306	14306	5557669	SD
Gut microbiota abundance (genus Ruminiclostridium9 id.11357)	2021	MiBioGen	Males and Females	European	14306	14306	5649657	SD
Gut microbiota abundance (genus Ruminococcaceae NK4A214 group id.11358)	2021	MiBioGen	Males and Females	European	14306	14306	5616365	SD
Gut microbiota abundance (genus Ruminococcaceae UCG002 id.11360)	2021	MiBioGen	Males and Females	European	14306	14306	5694947	SD
Gut microbiota abundance (genus Ruminococcaceae UCG003 id.11361)	2021	MiBioGen	Males and Females	European	14306	14306	5624730	SD
Gut microbiota abundance (genus Ruminococcaceae UCG004 id.11362)	2021	MiBioGen	Males and Females	European	14306	14306	5478416	SD
Gut microbiota abundance (genus Ruminococcaceae UCG005 id.11363)	2021	MiBioGen	Males and Females	European	14306	14306	5638483	SD
Gut microbiota abundance (genus Ruminococcaceae UCG009 id.11366)	2021	MiBioGen	Males and Females	European	14306	14306	5418432	SD
Gut microbiota abundance (genus Ruminococcaceae UCG010 id.11367)	2021	MiBioGen	Males and Females	European	14306	14306	5545122	SD
Gut microbiota abundance (genus Ruminococcaceae UCG011 id.11368)	2021	MiBioGen	Males and Females	European	14306	14306	5176480	SD
Gut microbiota abundance (genus Ruminococcaceae UCG013 id.11370)	2021	MiBioGen	Males and Females	European	14306	14306	5642029	SD
Gut microbiota abundance (genus Ruminococcaceae UCG014 id.11371)	2021	MiBioGen	Males and Females	European	14306	14306	5582406	SD
Gut microbiota abundance (genus Ruminococcus1 id.11373)	2021	MiBioGen	Males and Females	European	14306	14306	5653204	SD
Gut microbiota abundance (genus Ruminococcus2 id.11374)	2021	MiBioGen	Males and Females	European	14306	14306	5619774	SD
Gut microbiota abundance (genus Ruminococcus gauvreauii group id.11342)	2021	MiBioGen	Males and Females	European	14306	14306	5572328	SD
Gut microbiota abundance (genus Ruminococcus gnavus group id.14376)	2021	MiBioGen	Males and Females	European	14306	14306	5381061	SD
Gut microbiota abundance (genus Ruminococcus torques group id.14377)	2021	MiBioGen	Males and Females	European	14306	14306	5709224	SD
Gut microbiota abundance (genus Sellimonas id.14369)	2021	MiBioGen	Males and Females	European	14306	14306	4950440	SD
Gut microbiota abundance (genus Senegalimassilia id.11160)	2021	MiBioGen	Males and Females	European	14306	14306	5398286	SD
Gut microbiota abundance (genus Slackia id.825)	2021	MiBioGen	Males and Females	European	14306	14306	5369110	SD
Gut microbiota abundance (genus Streptococcus id.1853)	2021	MiBioGen	Males and Females	European	14306	14306	5643866	SD
Gut microbiota abundance (genus Subdoligranulum id.2070)	2021	MiBioGen	Males and Females	European	14306	14306	5708796	SD
Gut microbiota abundance (genus Sutterella id.2896)	2021	MiBioGen	Males and Females	European	14306	14306	5586151	SD
Gut microbiota abundance (genus Terrisporobacter id.11348)	2021	MiBioGen	Males and Females	European	14306	14306	5391104	SD
Gut microbiota abundance (genus Turicibacter id.2162)	2021	MiBioGen	Males and Females	European	14306	14306	5459137	SD
Gut microbiota abundance (genus Tyzzerella3 id.11335)	2021	MiBioGen	Males and Females	European	14306	14306	5326934	SD
Gut microbiota abundance (genus Veillonella id.2198)	2021	MiBioGen	Males and Females	European	14306	14306	5486191	SD
Localized adiposity	2023	MiBioGen	Males and Females	European	132	355918	20167370	Odds Ratio
Obesity	2023	MiBioGen	Males and Females	European	21375	377161	20167370	Odds Ratio
Obesity due to excess calories	2023	MiBioGen	Males and Females	European	15045	370947	20167370	Odds Ratio
Drug-induced obesity	2023	MiBioGen	Males and Females	European	240	356142	20167370	Odds Ratio
Extreme obesity with alveolar hypoventilation	2023	MiBioGen	Males and Females	European	1064	356966	20167370	Odds Ratio
Note: Trait, Phenotype of the dataset; Ncase, Number of cases; Ncontrol, Number of controls; Nsnp, Number of available SNPs.

## Sheet: STable2
Supplementary Table 2. MR results for all batches
Batch	Exposure	Outcome	Method	OR	Upper	Lower	Pval	Power
1	Gut microbiota abundance (family Acidaminococcaceae id.2166)	Localized adiposity	Inverse variance weighted (multiplicative random effects)	0.313574	2.07183	0.04746	0.228648	0.05
1	Gut microbiota abundance (family Acidaminococcaceae id.2166)	Localized adiposity	MR Egger	1.79555	3432.42	0.000939284	0.857114	0.05
1	Gut microbiota abundance (family Acidaminococcaceae id.2166)	Localized adiposity	Inverse variance weighted (fixed effects)	0.313574	1.20534	0.0815777	0.0913842	0.05
1	Gut microbiota abundance (family Acidaminococcaceae id.2166)	Localized adiposity	Weighted median	0.174112	1.05646	0.028695	0.0573942	0.05
1	Gut microbiota abundance (family Acidaminococcaceae id.2166)	Localized adiposity	Weighted mode	0.146308	1.1797	0.0181453	0.121141	0.05
1	Gut microbiota abundance (family Acidaminococcaceae id.2166)	Localized adiposity	MR RAPS	0.291209	1.20022	0.0706557	0.087745	0.05
2	Gut microbiota abundance (family Actinomycetaceae id.421)	Localized adiposity	Inverse variance weighted (multiplicative random effects)	0.383473	1.69031	0.0869968	0.205355	0.05
2	Gut microbiota abundance (family Actinomycetaceae id.421)	Localized adiposity	MR Egger	1.90985	334.614	0.0109007	0.72872	0.05
2	Gut microbiota abundance (family Actinomycetaceae id.421)	Localized adiposity	Inverse variance weighted (fixed effects)	0.383473	1.65025	0.0891085	0.198006	0.05
2	Gut microbiota abundance (family Actinomycetaceae id.421)	Localized adiposity	Weighted median	0.530209	3.16883	0.0887147	0.486692	0.05
2	Gut microbiota abundance (family Actinomycetaceae id.421)	Localized adiposity	Weighted mode	0.843618	5.85692	0.121513	0.874376	0.05
2	Gut microbiota abundance (family Actinomycetaceae id.421)	Localized adiposity	MR RAPS	0.36236	1.76799	0.0742679	0.209362	0.05
3	Gut microbiota abundance (family Alcaligenaceae id.2875)	Localized adiposity	Inverse variance weighted (multiplicative random effects)	0.702338	4.21318	0.11708	0.699081	0.05
3	Gut microbiota abundance (family Alcaligenaceae id.2875)	Localized adiposity	MR Egger	0.223451	3956.8	1.26189e-05	0.740674	0.05
3	Gut microbiota abundance (family Alcaligenaceae id.2875)	Localized adiposity	Inverse variance weighted (fixed effects)	0.702338	2.99209	0.164861	0.63276	0.05
3	Gut microbiota abundance (family Alcaligenaceae id.2875)	Localized adiposity	Weighted median	1.10145	9.84562	0.123221	0.931099	0.05
3	Gut microbiota abundance (family Alcaligenaceae id.2875)	Localized adiposity	Weighted mode	3.41686	122.937	0.0949662	0.516715	0.05
3	Gut microbiota abundance (family Alcaligenaceae id.2875)	Localized adiposity	MR RAPS	0.686256	3.09464	0.152181	0.62417	0.05
4	Gut microbiota abundance (family Bacteroidaceae id.917)	Localized adiposity	Inverse variance weighted (multiplicative random effects)	2.10146	13.1162	0.336692	0.426696	0.05
4	Gut microbiota abundance (family Bacteroidaceae id.917)	Localized adiposity	MR Egger	1.11256	339233	3.6488e-06	0.984712	0.05
4	Gut microbiota abundance (family Bacteroidaceae id.917)	Localized adiposity	Inverse variance weighted (fixed effects)	2.10146	10.7337	0.411426	0.37209	0.05
4	Gut microbiota abundance (family Bacteroidaceae id.917)	Localized adiposity	Weighted median	1.32747	11.3555	0.155183	0.795887	0.05
4	Gut microbiota abundance (family Bacteroidaceae id.917)	Localized adiposity	Weighted mode	0.913928	14.4771	0.0576958	0.95087	0.05
4	Gut microbiota abundance (family Bacteroidaceae id.917)	Localized adiposity	MR RAPS	2.18037	12.044	0.394722	0.371352	0.05
5	Gut microbiota abundance (family Bacteroidales S24 7group id.11173)	Localized adiposity	Inverse variance weighted (multiplicative random effects)	2.89911	11.0758	0.758847	0.119596	0.05
5	Gut microbiota abundance (family Bacteroidales S24 7group id.11173)	Localized adiposity	MR Egger	13.3538	12534.3	0.014227	0.40505	0.05
5	Gut microbiota abundance (family Bacteroidales S24 7group id.11173)	Localized adiposity	Inverse variance weighted (fixed effects)	2.89911	8.64971	0.971688	0.0563262	0.05
5	Gut microbiota abundance (family Bacteroidales S24 7group id.11173)	Localized adiposity	Weighted median	1.22213	5.65345	0.264192	0.797419	0.05
5	Gut microbiota abundance (family Bacteroidales S24 7group id.11173)	Localized adiposity	Weighted mode	1.02881	7.61707	0.138959	0.97859	0.05
5	Gut microbiota abundance (family Bacteroidales S24 7group id.11173)	Localized adiposity	MR RAPS	3.07767	9.75496	0.970998	0.0561337	0.05
6	Gut microbiota abundance (family Bifidobacteriaceae id.433)	Localized adiposity	Inverse variance weighted (multiplicative random effects)	1.14113	5.59958	0.232548	0.870779	0.05
6	Gut microbiota abundance (family Bifidobacteriaceae id.433)	Localized adiposity	MR Egger	0.887429	4676.49	0.000168402	0.975623	0.05
6	Gut microbiota abundance (family Bifidobacteriaceae id.433)	Localized adiposity	Inverse variance weighted (fixed effects)	1.14113	4.64635	0.280257	0.853787	0.05
6	Gut microbiota abundance (family Bifidobacteriaceae id.433)	Localized adiposity	Weighted median	0.499615	3.191	0.0782246	0.463259	0.05
6	Gut microbiota abundance (family Bifidobacteriaceae id.433)	Localized adiposity	Weighted mode	0.445436	5.41408	0.0366476	0.54148	0.05
6	Gut microbiota abundance (family Bifidobacteriaceae id.433)	Localized adiposity	MR RAPS	1.14888	5.00607	0.263665	0.853373	0.05
8	Gut microbiota abundance (family Clostridiaceae1 id.1869)	Localized adiposity	Inverse variance weighted (multiplicative random effects)	0.334927	1.12796	0.0994506	0.0774565	0.05
8	Gut microbiota abundance (family Clostridiaceae1 id.1869)	Localized adiposity	MR Egger	0.222915	19.0916	0.00260276	0.467376	0.05
8	Gut microbiota abundance (family Clostridiaceae1 id.1869)	Localized adiposity	Inverse variance weighted (fixed effects)	0.334927	1.26521	0.0886621	0.106724	0.05
8	Gut microbiota abundance (family Clostridiaceae1 id.1869)	Localized adiposity	Weighted median	0.19374	1.26298	0.0297193	0.0861801	0.05
8	Gut microbiota abundance (family Clostridiaceae1 id.1869)	Localized adiposity	Weighted mode	0.189768	1.69319	0.0212687	0.170828	0.05
8	Gut microbiota abundance (family Clostridiaceae1 id.1869)	Localized adiposity	MR RAPS	0.323284	1.33714	0.078161	0.119018	0.05
9	Gut microbiota abundance (family Clostridiales vadin BB60 group id.11286)	Localized adiposity	Inverse variance weighted (multiplicative random effects)	0.942727	2.0771	0.427873	0.883656	0.05
9	Gut microbiota abundance (family Clostridiales vadin BB60 group id.11286)	Localized adiposity	MR Egger	1.25984	20.1567	0.0787433	0.860938	0.05
9	Gut microbiota abundance (family Clostridiales vadin BB60 group id.11286)	Localized adiposity	Inverse variance weighted (fixed effects)	0.942727	2.38377	0.372827	0.900831	0.05
9	Gut microbiota abundance (family Clostridiales vadin BB60 group id.11286)	Localized adiposity	Weighted median	1.09007	3.81957	0.311096	0.892765	0.05
9	Gut microbiota abundance (family Clostridiales vadin BB60 group id.11286)	Localized adiposity	Weighted mode	1.58022	11.3434	0.220138	0.656087	0.05
9	Gut microbiota abundance (family Clostridiales vadin BB60 group id.11286)	Localized adiposity	MR RAPS	0.941019	2.50899	0.352937	0.903295	0.05
10	Gut microbiota abundance (family Coriobacteriaceae id.811)	Localized adiposity	Inverse variance weighted (multiplicative random effects)	0.977899	3.84033	0.249011	0.974454	0.05
10	Gut microbiota abundance (family Coriobacteriaceae id.811)	Localized adiposity	MR Egger	0.215917	122.513	0.000380532	0.61101	0.05
10	Gut microbiota abundance (family Coriobacteriaceae id.811)	Localized adiposity	Inverse variance weighted (fixed effects)	0.977899	3.54943	0.26942	0.972893	0.05
10	Gut microbiota abundance (family Coriobacteriaceae id.811)	Localized adiposity	Weighted median	0.855287	4.90231	0.149218	0.860706	0.05
10	Gut microbiota abundance (family Coriobacteriaceae id.811)	Localized adiposity	Weighted mode	0.937625	15.1784	0.0579206	0.964527	0.05
10	Gut microbiota abundance (family Coriobacteriaceae id.811)	Localized adiposity	MR RAPS	0.976849	3.79219	0.251631	0.972998	0.05
11	Gut microbiota abundance (family Defluviitaleaceae id.1924)	Localized adiposity	Inverse variance weighted (multiplicative random effects)	0.671269	1.86268	0.241911	0.443999	0.05
11	Gut microbiota abundance (family Defluviitaleaceae id.1924)	Localized adiposity	MR Egger	0.689695	44.9129	0.0105911	0.847286	0.05
11	Gut microbiota abundance (family Defluviitaleaceae id.1924)	Localized adiposity	Inverse variance weighted (fixed effects)	0.671269	1.87438	0.2404	0.446783	0.05
11	Gut microbiota abundance (family Defluviitaleaceae id.1924)	Localized adiposity	Weighted median	0.782328	3.30387	0.185248	0.738385	0.05
11	Gut microbiota abundance (family Defluviitaleaceae id.1924)	Localized adiposity	Weighted mode	0.806492	6.92138	0.0939741	0.848471	0.05
11	Gut microbiota abundance (family Defluviitaleaceae id.1924)	Localized adiposity	MR RAPS	0.65994	1.94683	0.223708	0.451458	0.05
12	Gut microbiota abundance (family Desulfovibrionaceae id.3169)	Localized adiposity	Inverse variance weighted (multiplicative random effects)	0.30291	1.30726	0.0701881	0.109408	0.05
12	Gut microbiota abundance (family Desulfovibrionaceae id.3169)	Localized adiposity	MR Egger	0.0447662	70.6275	2.83744e-05	0.363079	0.05
12	Gut microbiota abundance (family Desulfovibrionaceae id.3169)	Localized adiposity	Inverse variance weighted (fixed effects)	0.30291	1.35945	0.0674936	0.118968	0.05
12	Gut microbiota abundance (family Desulfovibrionaceae id.3169)	Localized adiposity	Weighted median	0.754725	5.18952	0.109762	0.774828	0.05
12	Gut microbiota abundance (family Desulfovibrionaceae id.3169)	Localized adiposity	Weighted mode	0.667868	10.5956	0.0420975	0.781971	0.05
12	Gut microbiota abundance (family Desulfovibrionaceae id.3169)	Localized adiposity	MR RAPS	0.290469	1.43762	0.0586886	0.12974	0.05
13	Gut microbiota abundance (family Enterobacteriaceae id.3469)	Localized adiposity	Inverse variance weighted (multiplicative random effects)	0.605601	6.20826	0.0590748	0.672762	0.05
13	Gut microbiota abundance (family Enterobacteriaceae id.3469)	Localized adiposity	MR Egger	295.867	1.51926e+10	5.76182e-06	0.468431	0.05
13	Gut microbiota abundance (family Enterobacteriaceae id.3469)	Localized adiposity	Inverse variance weighted (fixed effects)	0.605601	3.20496	0.114433	0.555219	0.05
13	Gut microbiota abundance (family Enterobacteriaceae id.3469)	Localized adiposity	Weighted median	0.204437	2.5633	0.0163049	0.218537	0.05
13	Gut microbiota abundance (family Enterobacteriaceae id.3469)	Localized adiposity	Weighted mode	0.231969	10.6505	0.0050523	0.482527	0.05
13	Gut microbiota abundance (family Enterobacteriaceae id.3469)	Localized adiposity	MR RAPS	0.577362	3.22	0.103524	0.531042	0.05
14	Gut microbiota abundance (family Erysipelotrichaceae id.2149)	Localized adiposity	Inverse variance weighted (multiplicative random effects)	1.46716	8.29605	0.259468	0.664522	0.05
14	Gut microbiota abundance (family Erysipelotrichaceae id.2149)	Localized adiposity	MR Egger	0.0062115	16.9281	2.27921e-06	0.189196	0.05
14	Gut microbiota abundance (family Erysipelotrichaceae id.2149)	Localized adiposity	Inverse variance weighted (fixed effects)	1.46716	5.87349	0.366488	0.588064	0.05
14	Gut microbiota abundance (family Erysipelotrichaceae id.2149)	Localized adiposity	Weighted median	2.68145	18.2352	0.394302	0.313222	0.05
14	Gut microbiota abundance (family Erysipelotrichaceae id.2149)	Localized adiposity	Weighted mode	3.54953	62.0586	0.20302	0.402534	0.05
14	Gut microbiota abundance (family Erysipelotrichaceae id.2149)	Localized adiposity	MR RAPS	1.50461	6.35681	0.356128	0.578435	0.05
15	Gut microbiota abundance (family Family XI id.1936)	Localized adiposity	Inverse variance weighted (multiplicative random effects)	0.745736	2.16823	0.256487	0.590042	0.05
15	Gut microbiota abundance (family Family XI id.1936)	Localized adiposity	MR Egger	0.0738203	476.428	1.14381e-05	0.499863	0.05
15	Gut microbiota abundance (family Family XI id.1936)	Localized adiposity	Inverse variance weighted (fixed effects)	0.745736	1.59176	0.349377	0.448214	0.05
15	Gut microbiota abundance (family Family XI id.1936)	Localized adiposity	Weighted median	0.790866	2.51907	0.248294	0.691407	0.05
15	Gut microbiota abundance (family Family XI id.1936)	Localized adiposity	Weighted mode	0.786025	4.57457	0.135059	0.797725	0.05
15	Gut microbiota abundance (family Family XI id.1936)	Localized adiposity	MR RAPS	0.728273	1.5925	0.33305	0.426999	0.05
16	Gut microbiota abundance (family Family XIII id.1957)	Localized adiposity	Inverse variance weighted (multiplicative random effects)	1.90699	6.81212	0.533845	0.320339	0.05
16	Gut microbiota abundance (family Family XIII id.1957)	Localized adiposity	MR Egger	43.5208	207689	0.00911971	0.32544	0.05
16	Gut microbiota abundance (family Family XIII id.1957)	Localized adiposity	Inverse variance weighted (fixed effects)	1.90699	11.7456	0.309615	0.486451	0.05
16	Gut microbiota abundance (family Family XIII id.1957)	Localized adiposity	Weighted median	2.07711	22.6197	0.190735	0.548505	0.05
16	Gut microbiota abundance (family Family XIII id.1957)	Localized adiposity	Weighted mode	1.71408	53.1709	0.055257	0.768847	0.05
16	Gut microbiota abundance (family Family XIII id.1957)	Localized adiposity	MR RAPS	1.93215	13.379	0.279033	0.504695	0.05
17	Gut microbiota abundance (family Lachnospiraceae id.1987)	Localized adiposity	Inverse variance weighted (multiplicative random effects)	0.581526	2.88087	0.117386	0.506695	0.05
17	Gut microbiota abundance (family Lachnospiraceae id.1987)	Localized adiposity	MR Egger	0.881941	390.543	0.00199164	0.965204	0.05
17	Gut microbiota abundance (family Lachnospiraceae id.1987)	Localized adiposity	Inverse variance weighted (fixed effects)	0.581526	2.21523	0.152658	0.426945	0.05
17	Gut microbiota abundance (family Lachnospiraceae id.1987)	Localized adiposity	Weighted median	1.21638	7.68418	0.19255	0.835005	0.05
17	Gut microbiota abundance (family Lachnospiraceae id.1987)	Localized adiposity	Weighted mode	6.46891	304.355	0.137493	0.359351	0.05
17	Gut microbiota abundance (family Lachnospiraceae id.1987)	Localized adiposity	MR RAPS	0.560397	2.25426	0.139312	0.414813	0.05
18	Gut microbiota abundance (family Lactobacillaceae id.1836)	Localized adiposity	Inverse variance weighted (multiplicative random effects)	0.902153	1.8919	0.430193	0.785213	0.05
18	Gut microbiota abundance (family Lactobacillaceae id.1836)	Localized adiposity	MR Egger	1.11859	20.5276	0.060954	0.930399	0.05
18	Gut microbiota abundance (family Lactobacillaceae id.1836)	Localized adiposity	Inverse variance weighted (fixed effects)	0.902153	2.36616	0.343966	0.834207	0.05
18	Gut microbiota abundance (family Lactobacillaceae id.1836)	Localized adiposity	Weighted median	1.50016	5.39239	0.417342	0.534396	0.05
18	Gut microbiota abundance (family Lactobacillaceae id.1836)	Localized adiposity	Weighted mode	1.61271	7.95682	0.326869	0.575719	0.05
18	Gut microbiota abundance (family Lactobacillaceae id.1836)	Localized adiposity	MR RAPS	0.899824	2.50562	0.323147	0.8399	0.05
19	Gut microbiota abundance (family Methanobacteriaceae id.121)	Localized adiposity	Inverse variance weighted (multiplicative random effects)	0.819802	1.61507	0.416127	0.565744	0.05
19	Gut microbiota abundance (family Methanobacteriaceae id.121)	Localized adiposity	MR Egger	1.38894	48.8769	0.0394694	0.837573	0.05
19	Gut microbiota abundance (family Methanobacteriaceae id.121)	Localized adiposity	Inverse variance weighted (fixed effects)	0.819802	1.76911	0.379894	0.61264	0.05
19	Gut microbiota abundance (family Methanobacteriaceae id.121)	Localized adiposity	Weighted median	1.14724	3.1348	0.419855	0.788828	0.05
19	Gut microbiota abundance (family Methanobacteriaceae id.121)	Localized adiposity	Weighted mode	1.11703	4.4025	0.283422	0.878243	0.05
19	Gut microbiota abundance (family Methanobacteriaceae id.121)	Localized adiposity	MR RAPS	0.815244	1.84274	0.360671	0.623475	0.05
20	Gut microbiota abundance (family Oxalobacteraceae id.2966)	Localized adiposity	Inverse variance weighted (multiplicative random effects)	1.20475	2.06149	0.704064	0.496712	0.05
20	Gut microbiota abundance (family Oxalobacteraceae id.2966)	Localized adiposity	MR Egger	0.647721	11.4377	0.0366808	0.749468	0.05
20	Gut microbiota abundance (family Oxalobacteraceae id.2966)	Localized adiposity	Inverse variance weighted (fixed effects)	1.20475	2.36247	0.614365	0.587728	0.05
20	Gut microbiota abundance (family Oxalobacteraceae id.2966)	Localized adiposity	Weighted median	0.906483	2.16904	0.378836	0.825429	0.05
20	Gut microbiota abundance (family Oxalobacteraceae id.2966)	Localized adiposity	Weighted mode	0.785589	3.80045	0.162389	0.768893	0.05
20	Gut microbiota abundance (family Oxalobacteraceae id.2966)	Localized adiposity	MR RAPS	1.21096	2.47132	0.593376	0.598936	0.05
21	Gut microbiota abundance (family Pasteurellaceae id.3689)	Localized adiposity	Inverse variance weighted (multiplicative random effects)	0.213202	0.395352	0.114974	9.32781e-07	0.05
21	Gut microbiota abundance (family Pasteurellaceae id.3689)	Localized adiposity	MR Egger	0.134661	1.01415	0.0178805	0.0533637	0.05
21	Gut microbiota abundance (family Pasteurellaceae id.3689)	Localized adiposity	Inverse variance weighted (fixed effects)	0.213202	0.496982	0.091462	0.000344524	0.05
21	Gut microbiota abundance (family Pasteurellaceae id.3689)	Localized adiposity	Weighted median	0.241918	0.785825	0.0744753	0.0182269	0.05
21	Gut microbiota abundance (family Pasteurellaceae id.3689)	Localized adiposity	Weighted mode	0.302527	1.55168	0.058983	0.177307	0.05
21	Gut microbiota abundance (family Pasteurellaceae id.3689)	Localized adiposity	MR RAPS	0.203517	0.516258	0.0802294	0.000801995	0.05
22	Gut microbiota abundance (family Peptococcaceae id.2024)	Localized adiposity	Inverse variance weighted (multiplicative random effects)	0.954624	4.00994	0.227262	0.949434	0.05
22	Gut microbiota abundance (family Peptococcaceae id.2024)	Localized adiposity	MR Egger	0.0154171	0.830863	0.000286073	0.0481619	0.05
22	Gut microbiota abundance (family Peptococcaceae id.2024)	Localized adiposity	Inverse variance weighted (fixed effects)	0.954624	3.19152	0.28554	0.939886	0.05
22	Gut microbiota abundance (family Peptococcaceae id.2024)	Localized adiposity	Weighted median	0.680857	3.51795	0.131772	0.6464	0.05
22	Gut microbiota abundance (family Peptococcaceae id.2024)	Localized adiposity	Weighted mode	0.301913	6.73639	0.0135312	0.474346	0.05
22	Gut microbiota abundance (family Peptococcaceae id.2024)	Localized adiposity	MR RAPS	0.951598	3.31331	0.273304	0.937872	0.05
23	Gut microbiota abundance (family Peptostreptococcaceae id.2042)	Localized adiposity	Inverse variance weighted (multiplicative random effects)	0.712353	1.68247	0.301608	0.439215	0.05
23	Gut microbiota abundance (family Peptostreptococcaceae id.2042)	Localized adiposity	MR Egger	6.18028	96.3893	0.396266	0.176441	0.05
23	Gut microbiota abundance (family Peptostreptococcaceae id.2042)	Localized adiposity	Inverse variance weighted (fixed effects)	0.712353	2.11369	0.240076	0.54104	0.05
23	Gut microbiota abundance (family Peptostreptococcaceae id.2042)	Localized adiposity	Weighted median	0.876036	3.94093	0.194736	0.863043	0.05
23	Gut microbiota abundance (family Peptostreptococcaceae id.2042)	Localized adiposity	Weighted mode	0.919164	7.13845	0.118354	0.937089	0.05
23	Gut microbiota abundance (family Peptostreptococcaceae id.2042)	Localized adiposity	MR RAPS	0.704524	2.22348	0.223233	0.55032	0.05
24	Gut microbiota abundance (family Porphyromonadaceae id.943)	Localized adiposity	Inverse variance weighted (multiplicative random effects)	1.09243	4.54939	0.26232	0.90333	0.05
24	Gut microbiota abundance (family Porphyromonadaceae id.943)	Localized adiposity	MR Egger	29.1596	235665	0.00360801	0.415985	0.05
24	Gut microbiota abundance (family Porphyromonadaceae id.943)	Localized adiposity	Inverse variance weighted (fixed effects)	1.09243	6.15051	0.194032	0.920136	0.05
24	Gut microbiota abundance (family Porphyromonadaceae id.943)	Localized adiposity	Weighted median	1.51643	14.7086	0.156341	0.719468	0.05
24	Gut microbiota abundance (family Porphyromonadaceae id.943)	Localized adiposity	Weighted mode	2.77011	110.487	0.0694519	0.602726	0.05
24	Gut microbiota abundance (family Porphyromonadaceae id.943)	Localized adiposity	MR RAPS	1.09524	6.87506	0.174478	0.922674	0.05
25	Gut microbiota abundance (family Prevotellaceae id.960)	Localized adiposity	Inverse variance weighted (multiplicative random effects)	0.694221	1.51657	0.317785	0.359965	0.05
25	Gut microbiota abundance (family Prevotellaceae id.960)	Localized adiposity	MR Egger	1.28578	97.4778	0.0169601	0.902778	0.05
25	Gut microbiota abundance (family Prevotellaceae id.960)	Localized adiposity	Inverse variance weighted (fixed effects)	0.694221	2.10165	0.229316	0.518417	0.05
25	Gut microbiota abundance (family Prevotellaceae id.960)	Localized adiposity	Weighted median	0.794177	3.30581	0.190791	0.751459	0.05
25	Gut microbiota abundance (family Prevotellaceae id.960)	Localized adiposity	Weighted mode	0.658478	6.71393	0.0645812	0.729579	0.05
25	Gut microbiota abundance (family Prevotellaceae id.960)	Localized adiposity	MR RAPS	0.689402	2.23515	0.212636	0.535417	0.05
26	Gut microbiota abundance (family Rhodospirillaceae id.2717)	Localized adiposity	Inverse variance weighted (multiplicative random effects)	1.03381	2.23668	0.477833	0.932704	0.05
26	Gut microbiota abundance (family Rhodospirillaceae id.2717)	Localized adiposity	MR Egger	0.485906	24.9354	0.00946865	0.699099	0.05
26	Gut microbiota abundance (family Rhodospirillaceae id.2717)	Localized adiposity	Inverse variance weighted (fixed effects)	1.03381	2.47224	0.432304	0.940418	0.05
26	Gut microbiota abundance (family Rhodospirillaceae id.2717)	Localized adiposity	Weighted median	0.81335	2.82618	0.234075	0.745102	0.05
26	Gut microbiota abundance (family Rhodospirillaceae id.2717)	Localized adiposity	Weighted mode	0.461011	3.00594	0.0707038	0.432812	0.05
26	Gut microbiota abundance (family Rhodospirillaceae id.2717)	Localized adiposity	MR RAPS	1.03496	2.60289	0.411517	0.94179	0.05
27	Gut microbiota abundance (family Rikenellaceae id.967)	Localized adiposity	Inverse variance weighted (multiplicative random effects)	1.01403	3.25125	0.316264	0.981304	0.05
27	Gut microbiota abundance (family Rikenellaceae id.967)	Localized adiposity	MR Egger	0.19671	9.88821	0.00391323	0.391247	0.05
27	Gut microbiota abundance (family Rikenellaceae id.967)	Localized adiposity	Inverse variance weighted (fixed effects)	1.01403	3.19303	0.32203	0.981009	0.05
27	Gut microbiota abundance (family Rikenellaceae id.967)	Localized adiposity	Weighted median	0.671542	3.2832	0.137357	0.622886	0.05
27	Gut microbiota abundance (family Rikenellaceae id.967)	Localized adiposity	Weighted mode	0.341514	5.36447	0.0217415	0.456386	0.05
27	Gut microbiota abundance (family Rikenellaceae id.967)	Localized adiposity	MR RAPS	1.01476	3.37557	0.305053	0.980943	0.05
28	Gut microbiota abundance (family Ruminococcaceae id.2050)	Localized adiposity	Inverse variance weighted (multiplicative random effects)	0.977951	3.81007	0.251016	0.974366	0.05
28	Gut microbiota abundance (family Ruminococcaceae id.2050)	Localized adiposity	MR Egger	0.361045	11.8555	0.0109952	0.522633	0.05
28	Gut microbiota abundance (family Ruminococcaceae id.2050)	Localized adiposity	Inverse variance weighted (fixed effects)	0.977951	3.96051	0.241481	0.975076	0.05
28	Gut microbiota abundance (family Ruminococcaceae id.2050)	Localized adiposity	Weighted median	2.27866	14.4676	0.358891	0.382472	0.05
28	Gut microbiota abundance (family Ruminococcaceae id.2050)	Localized adiposity	Weighted mode	3.0794	47.4677	0.199771	0.443576	0.05
28	Gut microbiota abundance (family Ruminococcaceae id.2050)	Localized adiposity	MR RAPS	0.977038	4.23966	0.22516	0.975252	0.05
29	Gut microbiota abundance (family Streptococcaceae id.1850)	Localized adiposity	Inverse variance weighted (multiplicative random effects)	1.45232	4.14044	0.509421	0.485093	0.05
29	Gut microbiota abundance (family Streptococcaceae id.1850)	Localized adiposity	MR Egger	2.03198	1529.95	0.00269876	0.81684	0.05
29	Gut microbiota abundance (family Streptococcaceae id.1850)	Localized adiposity	Inverse variance weighted (fixed effects)	1.45232	5.96199	0.353779	0.604531	0.05
29	Gut microbiota abundance (family Streptococcaceae id.1850)	Localized adiposity	Weighted median	1.61826	9.84274	0.266061	0.601269	0.05
29	Gut microbiota abundance (family Streptococcaceae id.1850)	Localized adiposity	Weighted mode	6.00653	153.838	0.234522	0.304002	0.05
29	Gut microbiota abundance (family Streptococcaceae id.1850)	Localized adiposity	MR RAPS	1.46701	6.5348	0.329332	0.615114	0.05
30	Gut microbiota abundance (family Veillonellaceae id.2172)	Localized adiposity	Inverse variance weighted (multiplicative random effects)	0.772517	1.85959	0.320921	0.564702	0.05
30	Gut microbiota abundance (family Veillonellaceae id.2172)	Localized adiposity	MR Egger	0.653213	5.06051	0.084317	0.666637	0.05
30	Gut microbiota abundance (family Veillonellaceae id.2172)	Localized adiposity	Inverse variance weighted (fixed effects)	0.772517	1.9907	0.299785	0.593048	0.05
30	Gut microbiota abundance (family Veillonellaceae id.2172)	Localized adiposity	Weighted median	0.645255	2.60747	0.159678	0.538624	0.05
30	Gut microbiota abundance (family Veillonellaceae id.2172)	Localized adiposity	Weighted mode	0.612408	3.70928	0.10111	0.600533	0.05
30	Gut microbiota abundance (family Veillonellaceae id.2172)	Localized adiposity	MR RAPS	0.765682	2.08514	0.281165	0.60143	0.05
31	Gut microbiota abundance (family Verrucomicrobiaceae id.4036)	Localized adiposity	Inverse variance weighted (multiplicative random effects)	1.42967	5.93623	0.344318	0.62264	0.05
31	Gut microbiota abundance (family Verrucomicrobiaceae id.4036)	Localized adiposity	MR Egger	0.425812	125.285	0.00144723	0.745553	0.05
31	Gut microbiota abundance (family Verrucomicrobiaceae id.4036)	Localized adiposity	Inverse variance weighted (fixed effects)	1.42967	4.55782	0.448449	0.545667	0.05
31	Gut microbiota abundance (family Verrucomicrobiaceae id.4036)	Localized adiposity	Weighted median	0.947987	5.24568	0.171318	0.951204	0.05
31	Gut microbiota abundance (family Verrucomicrobiaceae id.4036)	Localized adiposity	Weighted mode	0.671426	7.5411	0.0597809	0.753493	0.05
31	Gut microbiota abundance (family Verrucomicrobiaceae id.4036)	Localized adiposity	MR RAPS	1.46773	4.88434	0.441048	0.531624	0.05
32	Gut microbiota abundance (family Victivallaceae id.2255)	Localized adiposity	Inverse variance weighted (multiplicative random effects)	0.637424	1.09931	0.369603	0.105344	0.05
32	Gut microbiota abundance (family Victivallaceae id.2255)	Localized adiposity	MR Egger	0.425897	13.9024	0.0130472	0.598584	0.05
32	Gut microbiota abundance (family Victivallaceae id.2255)	Localized adiposity	Inverse variance weighted (fixed effects)	0.637424	1.23448	0.329135	0.181759	0.05
32	Gut microbiota abundance (family Victivallaceae id.2255)	Localized adiposity	Weighted median	0.652663	1.59328	0.267354	0.348723	0.05
32	Gut microbiota abundance (family Victivallaceae id.2255)	Localized adiposity	Weighted mode	0.715478	2.8838	0.177511	0.647904	0.05
32	Gut microbiota abundance (family Victivallaceae id.2255)	Localized adiposity	MR RAPS	0.630241	1.26958	0.312861	0.196358	0.05
33	Gut microbiota abundance (genus Actinomyces id.423)	Localized adiposity	Inverse variance weighted (multiplicative random effects)	1.1267	3.33525	0.380619	0.829414	0.05
33	Gut microbiota abundance (genus Actinomyces id.423)	Localized adiposity	MR Egger	1.88441	67.23	0.0528185	0.682556	0.05
33	Gut microbiota abundance (genus Actinomyces id.423)	Localized adiposity	Inverse variance weighted (fixed effects)	1.1267	3.46354	0.366522	0.835063	0.05
33	Gut microbiota abundance (genus Actinomyces id.423)	Localized adiposity	Weighted median	1.11525	4.87565	0.255101	0.884769	0.05
33	Gut microbiota abundance (genus Actinomyces id.423)	Localized adiposity	Weighted mode	1.22907	7.15916	0.211004	0.826164	0.05
33	Gut microbiota abundance (genus Actinomyces id.423)	Localized adiposity	MR RAPS	1.13034	3.72793	0.342732	0.840512	0.05
34	Gut microbiota abundance (genus Adlercreutzia id.812)	Localized adiposity	Inverse variance weighted (multiplicative random effects)	0.570596	2.43245	0.133849	0.448193	0.05
34	Gut microbiota abundance (genus Adlercreutzia id.812)	Localized adiposity	MR Egger	10.342	28954.2	0.00369401	0.512478	0.05
34	Gut microbiota abundance (genus Adlercreutzia id.812)	Localized adiposity	Inverse variance weighted (fixed effects)	0.570596	1.89156	0.172123	0.358836	0.05
34	Gut microbiota abundance (genus Adlercreutzia id.812)	Localized adiposity	Weighted median	0.336483	1.6707	0.0677685	0.182782	0.05
34	Gut microbiota abundance (genus Adlercreutzia id.812)	Localized adiposity	Weighted mode	0.27511	4.3869	0.0172526	0.391379	0.05
34	Gut microbiota abundance (genus Adlercreutzia id.812)	Localized adiposity	MR RAPS	0.550994	1.92837	0.157436	0.351047	0.05
35	Gut microbiota abundance (genus Akkermansia id.4037)	Localized adiposity	Inverse variance weighted (multiplicative random effects)	1.43212	5.94225	0.345152	0.620798	0.05
35	Gut microbiota abundance (genus Akkermansia id.4037)	Localized adiposity	MR Egger	0.435243	127.843	0.00148179	0.751756	0.05
35	Gut microbiota abundance (genus Akkermansia id.4037)	Localized adiposity	Inverse variance weighted (fixed effects)	1.43212	4.5637	0.449412	0.543591	0.05
35	Gut microbiota abundance (genus Akkermansia id.4037)	Localized adiposity	Weighted median	0.957512	4.87104	0.188221	0.95828	0.05
35	Gut microbiota abundance (genus Akkermansia id.4037)	Localized adiposity	Weighted mode	0.671727	8.66788	0.0520563	0.766665	0.05
35	Gut microbiota abundance (genus Akkermansia id.4037)	Localized adiposity	MR RAPS	1.4704	4.89105	0.442049	0.529526	0.05
36	Gut microbiota abundance (genus Alistipes id.968)	Localized adiposity	Inverse variance weighted (multiplicative random effects)	6.31806	35.8703	1.11284	0.0374635	0.05
36	Gut microbiota abundance (genus Alistipes id.968)	Localized adiposity	MR Egger	0.394124	6561.76	2.36725e-05	0.835745	0.05
36	Gut microbiota abundance (genus Alistipes id.968)	Localized adiposity	Inverse variance weighted (fixed effects)	6.31806	30.3585	1.31489	0.0213451	0.05
36	Gut microbiota abundance (genus Alistipes id.968)	Localized adiposity	Weighted median	2.99841	30.4193	0.295551	0.352945	0.05
36	Gut microbiota abundance (genus Alistipes id.968)	Localized adiposity	Weighted mode	1.5434	71.2745	0.0334214	0.828822	0.05
36	Gut microbiota abundance (genus Alistipes id.968)	Localized adiposity	MR RAPS	7.0666	37.4137	1.33472	0.0214742	0.05
37	Gut microbiota abundance (genus Allisonella id.2174)	Localized adiposity	Inverse variance weighted (multiplicative random effects)	1.22706	2.25593	0.667426	0.510152	0.05
37	Gut microbiota abundance (genus Allisonella id.2174)	Localized adiposity	MR Egger	0.0235859	7.84416	7.09181e-05	0.177892	0.05
37	Gut microbiota abundance (genus Allisonella id.2174)	Localized adiposity	Inverse variance weighted (fixed effects)	1.22706	2.50049	0.602149	0.573177	0.05
37	Gut microbiota abundance (genus Allisonella id.2174)	Localized adiposity	Weighted median	1.04084	2.58659	0.41883	0.931324	0.05
37	Gut microbiota abundance (genus Allisonella id.2174)	Localized adiposity	Weighted mode	1.96429	8.12069	0.475137	0.382192	0.05
37	Gut microbiota abundance (genus Allisonella id.2174)	Localized adiposity	MR RAPS	1.23428	2.61907	0.581676	0.583436	0.05
38	Gut microbiota abundance (genus Alloprevotella id.961)	Localized adiposity	Inverse variance weighted (multiplicative random effects)	1.4287	3.93659	0.518518	0.490246	0.05
38	Gut microbiota abundance (genus Alloprevotella id.961)	Localized adiposity	MR Egger	0.271946	370967	1.99356e-07	0.814546	0.05
38	Gut microbiota abundance (genus Alloprevotella id.961)	Localized adiposity	Inverse variance weighted (fixed effects)	1.4287	3.52607	0.578887	0.438917	0.05
38	Gut microbiota abundance (genus Alloprevotella id.961)	Localized adiposity	Weighted median	1.07441	4.00258	0.288403	0.91482	0.05
38	Gut microbiota abundance (genus Alloprevotella id.961)	Localized adiposity	Weighted mode	0.717174	4.10966	0.125153	0.727915	0.05
38	Gut microbiota abundance (genus Alloprevotella id.961)	Localized adiposity	MR RAPS	1.45519	3.77363	0.561151	0.440347	0.05
39	Gut microbiota abundance (genus Anaerofilum id.2053)	Localized adiposity	Inverse variance weighted (multiplicative random effects)	1.05601	2.46549	0.452305	0.899754	0.05
39	Gut microbiota abundance (genus Anaerofilum id.2053)	Localized adiposity	MR Egger	1.67559	458.591	0.00612226	0.840379	0.05
39	Gut microbiota abundance (genus Anaerofilum id.2053)	Localized adiposity	Inverse variance weighted (fixed effects)	1.05601	2.39966	0.464713	0.896467	0.05
39	Gut microbiota abundance (genus Anaerofilum id.2053)	Localized adiposity	Weighted median	0.777389	2.2534	0.268188	0.642822	0.05
39	Gut microbiota abundance (genus Anaerofilum id.2053)	Localized adiposity	Weighted mode	0.744863	3.42453	0.162014	0.713871	0.05
39	Gut microbiota abundance (genus Anaerofilum id.2053)	Localized adiposity	MR RAPS	1.05811	2.50879	0.446266	0.897967	0.05
40	Gut microbiota abundance (genus Anaerostipes id.1991)	Localized adiposity	Inverse variance weighted (multiplicative random effects)	1.39814	6.00184	0.325697	0.652089	0.05
40	Gut microbiota abundance (genus Anaerostipes id.1991)	Localized adiposity	MR Egger	36.8817	10960	0.124111	0.194862	0.05
40	Gut microbiota abundance (genus Anaerostipes id.1991)	Localized adiposity	Inverse variance weighted (fixed effects)	1.39814	5.36966	0.364042	0.62544	0.05
40	Gut microbiota abundance (genus Anaerostipes id.1991)	Localized adiposity	Weighted median	3.28015	22.9077	0.469684	0.230947	0.05
40	Gut microbiota abundance (genus Anaerostipes id.1991)	Localized adiposity	Weighted mode	8.76188	303.458	0.252986	0.253273	0.05
40	Gut microbiota abundance (genus Anaerostipes id.1991)	Localized adiposity	MR RAPS	1.42414	5.82242	0.34834	0.622625	0.05
41	Gut microbiota abundance (genus Anaerotruncus id.2054)	Localized adiposity	Inverse variance weighted (multiplicative random effects)	1.79369	8.52778	0.377277	0.462621	0.05
41	Gut microbiota abundance (genus Anaerotruncus id.2054)	Localized adiposity	MR Egger	1.8909	1047.24	0.00341422	0.828805	0.05
41	Gut microbiota abundance (genus Anaerotruncus id.2054)	Localized adiposity	Inverse variance weighted (fixed effects)	1.79369	7.1896	0.447499	0.409458	0.05
41	Gut microbiota abundance (genus Anaerotruncus id.2054)	Localized adiposity	Weighted median	1.6171	11.8457	0.220757	0.636162	0.05
41	Gut microbiota abundance (genus Anaerotruncus id.2054)	Localized adiposity	Weighted mode	1.31776	28.0407	0.0619278	0.862822	0.05
41	Gut microbiota abundance (genus Anaerotruncus id.2054)	Localized adiposity	MR RAPS	1.8476	7.97303	0.428146	0.410568	0.05
42	Gut microbiota abundance (genus Bacteroides id.918)	Localized adiposity	Inverse variance weighted (multiplicative random effects)	2.10146	13.1162	0.336692	0.426696	0.05
42	Gut microbiota abundance (genus Bacteroides id.918)	Localized adiposity	MR Egger	1.11256	339233	3.6488e-06	0.984712	0.05
42	Gut microbiota abundance (genus Bacteroides id.918)	Localized adiposity	Inverse variance weighted (fixed effects)	2.10146	10.7337	0.411426	0.37209	0.05
42	Gut microbiota abundance (genus Bacteroides id.918)	Localized adiposity	Weighted median	1.32747	11.591	0.15203	0.797778	0.05
42	Gut microbiota abundance (genus Bacteroides id.918)	Localized adiposity	Weighted mode	0.913928	16.4677	0.0507214	0.953056	0.05
42	Gut microbiota abundance (genus Bacteroides id.918)	Localized adiposity	MR RAPS	2.18037	12.044	0.394722	0.371352	0.05
43	Gut microbiota abundance (genus Barnesiella id.944)	Localized adiposity	Inverse variance weighted (multiplicative random effects)	0.93933	4.1005	0.215179	0.933659	0.05
43	Gut microbiota abundance (genus Barnesiella id.944)	Localized adiposity	MR Egger	0.103694	101.651	0.000105778	0.485546	0.05
43	Gut microbiota abundance (genus Barnesiella id.944)	Localized adiposity	Inverse variance weighted (fixed effects)	0.93933	3.30609	0.266883	0.92234	0.05
43	Gut microbiota abundance (genus Barnesiella id.944)	Localized adiposity	Weighted median	0.736004	4.39705	0.123196	0.736789	0.05
43	Gut microbiota abundance (genus Barnesiella id.944)	Localized adiposity	Weighted mode	0.771952	13.2985	0.0448104	0.861786	0.05
43	Gut microbiota abundance (genus Barnesiella id.944)	Localized adiposity	MR RAPS	0.93619	3.4903	0.251111	0.921767	0.05
44	Gut microbiota abundance (genus Bifidobacterium id.436)	Localized adiposity	Inverse variance weighted (multiplicative random effects)	1.19281	3.2397	0.439178	0.729443	0.05
44	Gut microbiota abundance (genus Bifidobacterium id.436)	Localized adiposity	MR Egger	5.69188	182.115	0.177895	0.292487	0.05
44	Gut microbiota abundance (genus Bifidobacterium id.436)	Localized adiposity	Inverse variance weighted (fixed effects)	1.19281	4.1328	0.344272	0.780936	0.05
44	Gut microbiota abundance (genus Bifidobacterium id.436)	Localized adiposity	Weighted median	0.770674	4.28196	0.138707	0.765917	0.05
44	Gut microbiota abundance (genus Bifidobacterium id.436)	Localized adiposity	Weighted mode	0.350832	3.88032	0.0317198	0.41298	0.05
44	Gut microbiota abundance (genus Bifidobacterium id.436)	Localized adiposity	MR RAPS	1.19972	4.45111	0.323363	0.785457	0.05
45	Gut microbiota abundance (genus Bilophila id.3170)	Localized adiposity	Inverse variance weighted (multiplicative random effects)	0.373906	1.14588	0.122007	0.0851278	0.05
45	Gut microbiota abundance (genus Bilophila id.3170)	Localized adiposity	MR Egger	1.54416	1848.69	0.0012898	0.895352	0.05
45	Gut microbiota abundance (genus Bilophila id.3170)	Localized adiposity	Inverse variance weighted (fixed effects)	0.373906	1.2982	0.107692	0.121369	0.05
45	Gut microbiota abundance (genus Bilophila id.3170)	Localized adiposity	Weighted median	0.460811	2.26455	0.0937698	0.340199	0.05
45	Gut microbiota abundance (genus Bilophila id.3170)	Localized adiposity	Weighted mode	0.624116	7.88695	0.049388	0.722572	0.05
45	Gut microbiota abundance (genus Bilophila id.3170)	Localized adiposity	MR RAPS	0.361639	1.36229	0.0960019	0.132812	0.05
46	Gut microbiota abundance (genus Blautia id.1992)	Localized adiposity	Inverse variance weighted (multiplicative random effects)	1.22342	642.867	0.00232824	0.949693	0.05
46	Gut microbiota abundance (genus Blautia id.1992)	Localized adiposity	Inverse variance weighted (fixed effects)	1.22342	40.3426	0.0371009	0.909983	0.05
46	Gut microbiota abundance (genus Blautia id.1992)	Localized adiposity	MR RAPS	1.2438	46.3705	0.0333624	0.90593	0.05
47	Gut microbiota abundance (genus Butyricicoccus id.2055)	Localized adiposity	Inverse variance weighted (multiplicative random effects)	0.846652	4.69199	0.152775	0.848883	0.05
47	Gut microbiota abundance (genus Butyricicoccus id.2055)	Localized adiposity	MR Egger	2.91882	177.736	0.0479335	0.560263	0.05
47	Gut microbiota abundance (genus Butyricicoccus id.2055)	Localized adiposity	Inverse variance weighted (fixed effects)	0.846652	3.63635	0.197126	0.822862	0.05
47	Gut microbiota abundance (genus Butyricicoccus id.2055)	Localized adiposity	Weighted median	0.628815	4.88082	0.0810127	0.657247	0.05
47	Gut microbiota abundance (genus Butyricicoccus id.2055)	Localized adiposity	Weighted mode	1.15332	14.9641	0.0888894	0.916197	0.05
47	Gut microbiota abundance (genus Butyricicoccus id.2055)	Localized adiposity	MR RAPS	0.839047	3.87675	0.181595	0.822184	0.05
48	Gut microbiota abundance (genus Butyricimonas id.945)	Localized adiposity	Inverse variance weighted (multiplicative random effects)	1.15825	2.81878	0.475927	0.746132	0.05
48	Gut microbiota abundance (genus Butyricimonas id.945)	Localized adiposity	MR Egger	0.42859	33.6494	0.00545891	0.680389	0.05
48	Gut microbiota abundance (genus Butyricimonas id.945)	Localized adiposity	Inverse variance weighted (fixed effects)	1.15825	3.51552	0.381603	0.795375	0.05
48	Gut microbiota abundance (genus Butyricimonas id.945)	Localized adiposity	Weighted median	1.60796	6.89085	0.375214	0.522354	0.05
48	Gut microbiota abundance (genus Butyricimonas id.945)	Localized adiposity	Weighted mode	1.5231	17.3039	0.134064	0.740215	0.05
48	Gut microbiota abundance (genus Butyricimonas id.945)	Localized adiposity	MR RAPS	1.16312	3.76863	0.358977	0.801095	0.05
49	Gut microbiota abundance (genus Butyrivibrio id.1993)	Localized adiposity	Inverse variance weighted (multiplicative random effects)	1.4421	2.65936	0.782007	0.241	0.05
49	Gut microbiota abundance (genus Butyrivibrio id.1993)	Localized adiposity	MR Egger	0.702285	13.5019	0.0365286	0.80165	0.05
49	Gut microbiota abundance (genus Butyrivibrio id.1993)	Localized adiposity	Inverse variance weighted (fixed effects)	1.4421	2.47864	0.839024	0.185224	0.05
49	Gut microbiota abundance (genus Butyrivibrio id.1993)	Localized adiposity	Weighted median	1.83462	4.10579	0.819781	0.13981	0.05
49	Gut microbiota abundance (genus Butyrivibrio id.1993)	Localized adiposity	Weighted mode	2.103	8.83835	0.500389	0.327415	0.05
49	Gut microbiota abundance (genus Butyrivibrio id.1993)	Localized adiposity	MR RAPS	1.47428	2.60213	0.835279	0.180543	0.05
50	Gut microbiota abundance (genus Candidatus Soleaferrea id.11350)	Localized adiposity	Inverse variance weighted (multiplicative random effects)	0.694126	2.30657	0.208886	0.55124	0.05
50	Gut microbiota abundance (genus Candidatus Soleaferrea id.11350)	Localized adiposity	MR Egger	0.00166409	3076.89	8.99995e-10	0.340573	0.05
50	Gut microbiota abundance (genus Candidatus Soleaferrea id.11350)	Localized adiposity	Inverse variance weighted (fixed effects)	0.694126	1.7895	0.269243	0.449879	0.05
50	Gut microbiota abundance (genus Candidatus Soleaferrea id.11350)	Localized adiposity	Weighted median	0.505692	1.89835	0.134709	0.312371	0.05
50	Gut microbiota abundance (genus Candidatus Soleaferrea id.11350)	Localized adiposity	Weighted mode	0.418328	3.89699	0.044906	0.466017	0.05
50	Gut microbiota abundance (genus Candidatus Soleaferrea id.11350)	Localized adiposity	MR RAPS	0.675558	1.80679	0.252591	0.434551	0.05
51	Gut microbiota abundance (genus Catenibacterium id.2153)	Localized adiposity	Inverse variance weighted (multiplicative random effects)	1.39505	6.16049	0.315909	0.660406	0.05
51	Gut microbiota abundance (genus Catenibacterium id.2153)	Localized adiposity	MR Egger	1233.44	5.11919e+17	2.97191e-12	0.570316	0.05
51	Gut microbiota abundance (genus Catenibacterium id.2153)	Localized adiposity	Inverse variance weighted (fixed effects)	1.39505	4.0745	0.477642	0.542648	0.05
51	Gut microbiota abundance (genus Catenibacterium id.2153)	Localized adiposity	Weighted median	1.19239	4.67924	0.303849	0.800846	0.05
51	Gut microbiota abundance (genus Catenibacterium id.2153)	Localized adiposity	Weighted mode	1.04066	7.84396	0.138063	0.971583	0.05
51	Gut microbiota abundance (genus Catenibacterium id.2153)	Localized adiposity	MR RAPS	1.43	4.36681	0.468279	0.530027	0.05
52	Gut microbiota abundance (genus Christensenellaceae R 7group id.11283)	Localized adiposity	Inverse variance weighted (multiplicative random effects)	0.608196	3.53478	0.104646	0.57972	0.05
52	Gut microbiota abundance (genus Christensenellaceae R 7group id.11283)	Localized adiposity	MR Egger	1.93267	5539.53	0.000674282	0.851292	0.05
52	Gut microbiota abundance (genus Christensenellaceae R 7group id.11283)	Localized adiposity	Inverse variance weighted (fixed effects)	0.608196	3.43902	0.10756	0.573725	0.05
52	Gut microbiota abundance (genus Christensenellaceae R 7group id.11283)	Localized adiposity	Weighted median	0.812457	8.04044	0.0820958	0.859042	0.05
52	Gut microbiota abundance (genus Christensenellaceae R 7group id.11283)	Localized adiposity	Weighted mode	1.08279	31.2705	0.0374933	0.964322	0.05
52	Gut microbiota abundance (genus Christensenellaceae R 7group id.11283)	Localized adiposity	MR RAPS	0.594651	3.69807	0.0956201	0.577228	0.05
53	Gut microbiota abundance (genus Clostridium innocuum group id.14397)	Localized adiposity	Inverse variance weighted (multiplicative random effects)	1.49231	4.41441	0.504479	0.469396	0.05
53	Gut microbiota abundance (genus Clostridium innocuum group id.14397)	Localized adiposity	MR Egger	68.6064	27986.8	0.168181	0.147302	0.05
53	Gut microbiota abundance (genus Clostridium innocuum group id.14397)	Localized adiposity	Inverse variance weighted (fixed effects)	1.49231	3.31401	0.671988	0.325387	0.05
53	Gut microbiota abundance (genus Clostridium innocuum group id.14397)	Localized adiposity	Weighted median	1.44248	4.58874	0.453448	0.534923	0.05
53	Gut microbiota abundance (genus Clostridium innocuum group id.14397)	Localized adiposity	Weighted mode	1.13586	5.73543	0.22495	0.881803	0.05
53	Gut microbiota abundance (genus Clostridium innocuum group id.14397)	Localized adiposity	MR RAPS	1.53934	3.5265	0.671935	0.307769	0.05
54	Gut microbiota abundance (genus Clostridium sensustricto1 id.1873)	Localized adiposity	Inverse variance weighted (multiplicative random effects)	0.815001	3.71868	0.178619	0.791671	0.05
54	Gut microbiota abundance (genus Clostridium sensustricto1 id.1873)	Localized adiposity	MR Egger	0.0924401	17.1627	0.000497891	0.306334	0.05
54	Gut microbiota abundance (genus Clostridium sensustricto1 id.1873)	Localized adiposity	Inverse variance weighted (fixed effects)	0.815001	3.43582	0.193324	0.780502	0.05
54	Gut microbiota abundance (genus Clostridium sensustricto1 id.1873)	Localized adiposity	Weighted median	0.35783	2.51647	0.0508817	0.301757	0.05
54	Gut microbiota abundance (genus Clostridium sensustricto1 id.1873)	Localized adiposity	Weighted mode	0.282326	3.40345	0.0234198	0.365107	0.05
54	Gut microbiota abundance (genus Clostridium sensustricto1 id.1873)	Localized adiposity	MR RAPS	0.808424	3.70241	0.17652	0.784136	0.05
55	Gut microbiota abundance (genus Collinsella id.815)	Localized adiposity	Inverse variance weighted (multiplicative random effects)	0.696159	4.05227	0.119597	0.686948	0.05
55	Gut microbiota abundance (genus Collinsella id.815)	Localized adiposity	MR Egger	4.18273	13877	0.00126073	0.696144	0.05
55	Gut microbiota abundance (genus Collinsella id.815)	Localized adiposity	Inverse variance weighted (fixed effects)	0.696159	3.32723	0.145658	0.649982	0.05
55	Gut microbiota abundance (genus Collinsella id.815)	Localized adiposity	Weighted median	0.693548	7.12616	0.0674989	0.758186	0.05
55	Gut microbiota abundance (genus Collinsella id.815)	Localized adiposity	Weighted mode	0.903334	43.6818	0.0186808	0.960287	0.05
55	Gut microbiota abundance (genus Collinsella id.815)	Localized adiposity	MR RAPS	0.681371	3.50062	0.132624	0.645902	0.05
56	Gut microbiota abundance (genus Coprobacter id.949)	Localized adiposity	Inverse variance weighted (multiplicative random effects)	1.1097	2.78156	0.442715	0.824299	0.05
56	Gut microbiota abundance (genus Coprobacter id.949)	Localized adiposity	MR Egger	3.82371	256.412	0.0570206	0.495339	0.05
56	Gut microbiota abundance (genus Coprobacter id.949)	Localized adiposity	Inverse variance weighted (fixed effects)	1.1097	2.74418	0.448744	0.821718	0.05
56	Gut microbiota abundance (genus Coprobacter id.949)	Localized adiposity	Weighted median	0.731688	2.73058	0.196064	0.641964	0.05
56	Gut microbiota abundance (genus Coprobacter id.949)	Localized adiposity	Weighted mode	0.469057	3.99951	0.0550104	0.504495	0.05
56	Gut microbiota abundance (genus Coprobacter id.949)	Localized adiposity	MR RAPS	1.1151	2.88857	0.430473	0.82249	0.05
57	Gut microbiota abundance (genus Coprococcus1 id.11301)	Localized adiposity	Inverse variance weighted (multiplicative random effects)	0.754262	2.32288	0.244916	0.623137	0.05
57	Gut microbiota abundance (genus Coprococcus1 id.11301)	Localized adiposity	MR Egger	0.784789	29.2805	0.0210343	0.884691	0.05
57	Gut microbiota abundance (genus Coprococcus1 id.11301)	Localized adiposity	Inverse variance weighted (fixed effects)	0.754262	2.74714	0.207092	0.668918	0.05
57	Gut microbiota abundance (genus Coprococcus1 id.11301)	Localized adiposity	Weighted median	0.706083	4.05411	0.122975	0.696325	0.05
57	Gut microbiota abundance (genus Coprococcus1 id.11301)	Localized adiposity	Weighted mode	0.706678	8.22393	0.0607245	0.787224	0.05
57	Gut microbiota abundance (genus Coprococcus1 id.11301)	Localized adiposity	MR RAPS	0.748979	2.95461	0.189863	0.679756	0.05
58	Gut microbiota abundance (genus Coprococcus2 id.11302)	Localized adiposity	Inverse variance weighted (multiplicative random effects)	1.44411	5.52721	0.377306	0.59151	0.05
58	Gut microbiota abundance (genus Coprococcus2 id.11302)	Localized adiposity	MR Egger	9.17642	7.96517e+06	1.05719e-05	0.714696	0.05
58	Gut microbiota abundance (genus Coprococcus2 id.11302)	Localized adiposity	Inverse variance weighted (fixed effects)	1.44411	5.9349	0.351388	0.610313	0.05
58	Gut microbiota abundance (genus Coprococcus2 id.11302)	Localized adiposity	Weighted median	0.681581	4.37686	0.106138	0.686197	0.05
58	Gut microbiota abundance (genus Coprococcus2 id.11302)	Localized adiposity	Weighted mode	0.49027	10.8834	0.0220854	0.665857	0.05
58	Gut microbiota abundance (genus Coprococcus2 id.11302)	Localized adiposity	MR RAPS	1.46632	6.53276	0.329126	0.615582	0.05
59	Gut microbiota abundance (genus Coprococcus3 id.11303)	Localized adiposity	Inverse variance weighted (multiplicative random effects)	1.243	6.46664	0.238928	0.795991	0.05
59	Gut microbiota abundance (genus Coprococcus3 id.11303)	Localized adiposity	MR Egger	0.00987527	732.833	1.33074e-07	0.367831	0.05
59	Gut microbiota abundance (genus Coprococcus3 id.11303)	Localized adiposity	Inverse variance weighted (fixed effects)	1.243	6.75515	0.228723	0.80114	0.05
59	Gut microbiota abundance (genus Coprococcus3 id.11303)	Localized adiposity	Weighted median	1.86212	17.9515	0.193158	0.590737	0.05
59	Gut microbiota abundance (genus Coprococcus3 id.11303)	Localized adiposity	Weighted mode	2.27543	56.0677	0.0923449	0.630477	0.05
59	Gut microbiota abundance (genus Coprococcus3 id.11303)	Localized adiposity	MR RAPS	1.25473	7.45487	0.211184	0.802901	0.05
60	Gut microbiota abundance (genus Defluviitaleaceae UCG011 id.11287)	Localized adiposity	Inverse variance weighted (multiplicative random effects)	0.728231	2.28269	0.232323	0.586397	0.05
60	Gut microbiota abundance (genus Defluviitaleaceae UCG011 id.11287)	Localized adiposity	MR Egger	3.40568	500.781	0.0231611	0.588924	0.05
60	Gut microbiota abundance (genus Defluviitaleaceae UCG011 id.11287)	Localized adiposity	Inverse variance weighted (fixed effects)	0.728231	2.29417	0.23116	0.588035	0.05
60	Gut microbiota abundance (genus Defluviitaleaceae UCG011 id.11287)	Localized adiposity	Weighted median	0.839202	3.8918	0.18096	0.822788	0.05
60	Gut microbiota abundance (genus Defluviitaleaceae UCG011 id.11287)	Localized adiposity	Weighted mode	0.846732	9.97129	0.0719019	0.898068	0.05
60	Gut microbiota abundance (genus Defluviitaleaceae UCG011 id.11287)	Localized adiposity	MR RAPS	0.719023	2.406	0.214877	0.592454	0.05
61	Gut microbiota abundance (genus Desulfovibrio id.3173)	Localized adiposity	Inverse variance weighted (multiplicative random effects)	0.883245	3.16272	0.246662	0.848709	0.05
61	Gut microbiota abundance (genus Desulfovibrio id.3173)	Localized adiposity	MR Egger	1.11511	129.201	0.00962437	0.959314	0.05
61	Gut microbiota abundance (genus Desulfovibrio id.3173)	Localized adiposity	Inverse variance weighted (fixed effects)	0.883245	2.87158	0.27167	0.836486	0.05
61	Gut microbiota abundance (genus Desulfovibrio id.3173)	Localized adiposity	Weighted median	0.611361	3.29838	0.113317	0.567183	0.05
61	Gut microbiota abundance (genus Desulfovibrio id.3173)	Localized adiposity	Weighted mode	0.466815	6.37328	0.0341922	0.583528	0.05
61	Gut microbiota abundance (genus Desulfovibrio id.3173)	Localized adiposity	MR RAPS	0.87777	3.03424	0.253929	0.836779	0.05
62	Gut microbiota abundance (genus Dialister id.2183)	Localized adiposity	Inverse variance weighted (multiplicative random effects)	1.05702	2.12117	0.526738	0.875986	0.05
62	Gut microbiota abundance (genus Dialister id.2183)	Localized adiposity	MR Egger	0.178882	48.6642	0.000657543	0.511179	0.05
62	Gut microbiota abundance (genus Dialister id.2183)	Localized adiposity	Inverse variance weighted (fixed effects)	1.05702	3.52854	0.316647	0.92815	0.05
62	Gut microbiota abundance (genus Dialister id.2183)	Localized adiposity	Weighted median	1.04286	5.059	0.214976	0.958456	0.05
62	Gut microbiota abundance (genus Dialister id.2183)	Localized adiposity	Weighted mode	1.20114	15.1166	0.0954409	0.890023	0.05
62	Gut microbiota abundance (genus Dialister id.2183)	Localized adiposity	MR RAPS	1.05794	3.85068	0.290658	0.931907	0.05
63	Gut microbiota abundance (genus Dorea id.1997)	Localized adiposity	Inverse variance weighted (multiplicative random effects)	2.08375	6.27894	0.691519	0.192044	0.05
63	Gut microbiota abundance (genus Dorea id.1997)	Localized adiposity	MR Egger	1.13972	213.555	0.00608257	0.955653	0.05
63	Gut microbiota abundance (genus Dorea id.1997)	Localized adiposity	Inverse variance weighted (fixed effects)	2.08375	10.2974	0.421661	0.367781	0.05
63	Gut microbiota abundance (genus Dorea id.1997)	Localized adiposity	Weighted median	1.90576	14.7138	0.246836	0.536309	0.05
63	Gut microbiota abundance (genus Dorea id.1997)	Localized adiposity	Weighted mode	0.609977	13.2378	0.0281068	0.760938	0.05
63	Gut microbiota abundance (genus Dorea id.1997)	Localized adiposity	MR RAPS	2.11217	11.6553	0.382767	0.390885	0.05
64	Gut microbiota abundance (genus Eggerthella id.819)	Localized adiposity	Inverse variance weighted (multiplicative random effects)	1.00447	2.03767	0.495156	0.990136	0.05
64	Gut microbiota abundance (genus Eggerthella id.819)	Localized adiposity	MR Egger	0.101752	10.7736	0.000960992	0.295594	0.05
64	Gut microbiota abundance (genus Eggerthella id.819)	Localized adiposity	Inverse variance weighted (fixed effects)	1.00447	2.42406	0.416229	0.99208	0.05
64	Gut microbiota abundance (genus Eggerthella id.819)	Localized adiposity	Weighted median	0.67235	2.08447	0.216867	0.491671	0.05
64	Gut microbiota abundance (genus Eggerthella id.819)	Localized adiposity	Weighted mode	0.495714	3.02921	0.0811211	0.46912	0.05
64	Gut microbiota abundance (genus Eggerthella id.819)	Localized adiposity	MR RAPS	1.0046	2.55929	0.394334	0.99233	0.05
65	Gut microbiota abundance (genus Eisenbergiella id.11304)	Localized adiposity	Inverse variance weighted (multiplicative random effects)	1.008	1.74028	0.58385	0.977182	0.05
65	Gut microbiota abundance (genus Eisenbergiella id.11304)	Localized adiposity	MR Egger	0.739687	770.85	0.000709785	0.925098	0.05
65	Gut microbiota abundance (genus Eisenbergiella id.11304)	Localized adiposity	Inverse variance weighted (fixed effects)	1.008	2.30238	0.441311	0.984913	0.05
65	Gut microbiota abundance (genus Eisenbergiella id.11304)	Localized adiposity	Weighted median	1.47964	4.39346	0.498316	0.480433	0.05
65	Gut microbiota abundance (genus Eisenbergiella id.11304)	Localized adiposity	Weighted mode	1.74988	9.53518	0.321135	0.532289	0.05
65	Gut microbiota abundance (genus Eisenbergiella id.11304)	Localized adiposity	MR RAPS	1.00814	2.43578	0.417256	0.985629	0.05
66	Gut microbiota abundance (genus Enterorhabdus id.820)	Localized adiposity	Inverse variance weighted (multiplicative random effects)	1.83426	7.22309	0.465797	0.385676	0.05
66	Gut microbiota abundance (genus Enterorhabdus id.820)	Localized adiposity	MR Egger	3.48526	630.2	0.0192749	0.570321	0.05
66	Gut microbiota abundance (genus Enterorhabdus id.820)	Localized adiposity	Inverse variance weighted (fixed effects)	1.83426	6.78862	0.495608	0.363557	0.05
66	Gut microbiota abundance (genus Enterorhabdus id.820)	Localized adiposity	Weighted median	1.55934	9.53161	0.255104	0.630524	0.05
66	Gut microbiota abundance (genus Enterorhabdus id.820)	Localized adiposity	Weighted mode	1.17432	11.8181	0.116688	0.896821	0.05
66	Gut microbiota abundance (genus Enterorhabdus id.820)	Localized adiposity	MR RAPS	1.87816	7.53954	0.467866	0.374087	0.05
67	Gut microbiota abundance (genus Erysipelatoclostridium id.11381)	Localized adiposity	Inverse variance weighted (multiplicative random effects)	1.4738	3.34513	0.649326	0.353709	0.05
67	Gut microbiota abundance (genus Erysipelatoclostridium id.11381)	Localized adiposity	MR Egger	0.244259	12.3114	0.0048461	0.45438	0.05
67	Gut microbiota abundance (genus Erysipelatoclostridium id.11381)	Localized adiposity	Inverse variance weighted (fixed effects)	1.4738	3.67865	0.590456	0.405941	0.05
67	Gut microbiota abundance (genus Erysipelatoclostridium id.11381)	Localized adiposity	Weighted median	1.21868	4.26315	0.348374	0.756911	0.05
67	Gut microbiota abundance (genus Erysipelatoclostridium id.11381)	Localized adiposity	Weighted mode	0.833042	9.07152	0.0764986	0.882948	0.05
67	Gut microbiota abundance (genus Erysipelatoclostridium id.11381)	Localized adiposity	MR RAPS	1.4939	3.92141	0.569114	0.414957	0.05
68	Gut microbiota abundance (genus Erysipelotrichaceae UCG003 id.11384)	Localized adiposity	MR RAPS	15.1294	884.465	0.258799	0.190605	0.05
69	Gut microbiota abundance (genus Escherichia Shigella id.3504)	Localized adiposity	Inverse variance weighted (multiplicative random effects)	0.658106	1.8643	0.232315	0.430967	0.05
69	Gut microbiota abundance (genus Escherichia Shigella id.3504)	Localized adiposity	MR Egger	0.722216	82.3239	0.0063359	0.880325	0.05
69	Gut microbiota abundance (genus Escherichia Shigella id.3504)	Localized adiposity	Inverse variance weighted (fixed effects)	0.658106	2.48404	0.174355	0.536989	0.05
69	Gut microbiota abundance (genus Escherichia Shigella id.3504)	Localized adiposity	Weighted median	0.29308	1.7453	0.0492155	0.177591	0.05
69	Gut microbiota abundance (genus Escherichia Shigella id.3504)	Localized adiposity	Weighted mode	0.182783	3.50004	0.00954545	0.288381	0.05
69	Gut microbiota abundance (genus Escherichia Shigella id.3504)	Localized adiposity	MR RAPS	0.650075	2.67089	0.158223	0.550272	0.05
70	Gut microbiota abundance (genus Eubacterium brachy group id.11296)	Localized adiposity	Inverse variance weighted (multiplicative random effects)	1.3682	2.72901	0.685952	0.373499	0.05
70	Gut microbiota abundance (genus Eubacterium brachy group id.11296)	Localized adiposity	MR Egger	1.46595	46.323	0.0463921	0.808454	0.05
70	Gut microbiota abundance (genus Eubacterium brachy group id.11296)	Localized adiposity	Inverse variance weighted (fixed effects)	1.3682	2.88531	0.648794	0.410217	0.05
70	Gut microbiota abundance (genus Eubacterium brachy group id.11296)	Localized adiposity	Weighted median	1.18187	3.15044	0.443371	0.738349	0.05
70	Gut microbiota abundance (genus Eubacterium brachy group id.11296)	Localized adiposity	Weighted mode	1.14575	5.34159	0.245758	0.866309	0.05
70	Gut microbiota abundance (genus Eubacterium brachy group id.11296)	Localized adiposity	MR RAPS	1.38495	3.05221	0.628421	0.41923	0.05
71	Gut microbiota abundance (genus Eubacterium coprostanoligenes group id.11375)	Localized adiposity	Inverse variance weighted (multiplicative random effects)	0.456379	1.83263	0.113652	0.268744	0.05
71	Gut microbiota abundance (genus Eubacterium coprostanoligenes group id.11375)	Localized adiposity	MR Egger	26.587	11627.1	0.0607949	0.262511	0.05
71	Gut microbiota abundance (genus Eubacterium coprostanoligenes group id.11375)	Localized adiposity	Inverse variance weighted (fixed effects)	0.456379	1.87594	0.111028	0.276735	0.05
71	Gut microbiota abundance (genus Eubacterium coprostanoligenes group id.11375)	Localized adiposity	Weighted median	1.60212	11.2946	0.227258	0.636201	0.05
71	Gut microbiota abundance (genus Eubacterium coprostanoligenes group id.11375)	Localized adiposity	Weighted mode	1.99406	36.9929	0.107488	0.652265	0.05
71	Gut microbiota abundance (genus Eubacterium coprostanoligenes group id.11375)	Localized adiposity	MR RAPS	0.441423	1.95674	0.0995808	0.281749	0.05
72	Gut microbiota abundance (genus Eubacterium eligens group id.14372)	Localized adiposity	Inverse variance weighted (multiplicative random effects)	0.219292	1.53184	0.0313929	0.126021	0.05
72	Gut microbiota abundance (genus Eubacterium eligens group id.14372)	Localized adiposity	MR Egger	2.12499	88258.5	5.1163e-05	0.856564	0.05
72	Gut microbiota abundance (genus Eubacterium eligens group id.14372)	Localized adiposity	Inverse variance weighted (fixed effects)	0.219292	1.44015	0.0333915	0.114072	0.05
72	Gut microbiota abundance (genus Eubacterium eligens group id.14372)	Localized adiposity	Weighted median	0.410873	4.966	0.0339945	0.484202	0.05
72	Gut microbiota abundance (genus Eubacterium eligens group id.14372)	Localized adiposity	Weighted mode	0.52164	12.437	0.0218789	0.70811	0.05
72	Gut microbiota abundance (genus Eubacterium eligens group id.14372)	Localized adiposity	MR RAPS	0.206711	1.54666	0.027627	0.124714	0.05
73	Gut microbiota abundance (genus Eubacterium fissicatena group id.14373)	Localized adiposity	Inverse variance weighted (multiplicative random effects)	0.87568	1.99129	0.385084	0.751455	0.05
73	Gut microbiota abundance (genus Eubacterium fissicatena group id.14373)	Localized adiposity	MR Egger	16.463	2143.86	0.126421	0.226292	0.05
73	Gut microbiota abundance (genus Eubacterium fissicatena group id.14373)	Localized adiposity	Inverse variance weighted (fixed effects)	0.87568	1.94159	0.394942	0.743838	0.05
73	Gut microbiota abundance (genus Eubacterium fissicatena group id.14373)	Localized adiposity	Weighted median	0.842725	2.53725	0.279903	0.760909	0.05
73	Gut microbiota abundance (genus Eubacterium fissicatena group id.14373)	Localized adiposity	Weighted mode	1.06102	6.32129	0.178091	0.949731	0.05
73	Gut microbiota abundance (genus Eubacterium fissicatena group id.14373)	Localized adiposity	MR RAPS	0.86969	2.00485	0.377265	0.743174	0.05
74	Gut microbiota abundance (genus Eubacterium hallii group id.11338)	Localized adiposity	Inverse variance weighted (multiplicative random effects)	1.40169	5.99533	0.327712	0.648812	0.05
74	Gut microbiota abundance (genus Eubacterium hallii group id.11338)	Localized adiposity	MR Egger	2.902	91.5338	0.0920052	0.51509	0.05
74	Gut microbiota abundance (genus Eubacterium hallii group id.11338)	Localized adiposity	Inverse variance weighted (fixed effects)	1.40169	4.33902	0.452807	0.558059	0.05
74	Gut microbiota abundance (genus Eubacterium hallii group id.11338)	Localized adiposity	Weighted median	2.48833	13.5389	0.457335	0.291522	0.05
74	Gut microbiota abundance (genus Eubacterium hallii group id.11338)	Localized adiposity	Weighted mode	5.24402	70.4812	0.390172	0.235118	0.05
74	Gut microbiota abundance (genus Eubacterium hallii group id.11338)	Localized adiposity	MR RAPS	1.43932	4.63335	0.447114	0.541514	0.05
75	Gut microbiota abundance (genus Eubacterium nodatum group id.11297)	Localized adiposity	Inverse variance weighted (multiplicative random effects)	0.550007	0.89739	0.337097	0.0166909	0.05
75	Gut microbiota abundance (genus Eubacterium nodatum group id.11297)	Localized adiposity	MR Egger	0.810531	21.3947	0.0307067	0.889444	0.05
75	Gut microbiota abundance (genus Eubacterium nodatum group id.11297)	Localized adiposity	Inverse variance weighted (fixed effects)	0.550007	1.0508	0.287883	0.0702986	0.05
75	Gut microbiota abundance (genus Eubacterium nodatum group id.11297)	Localized adiposity	Weighted median	0.597795	1.39676	0.255848	0.23473	0.05
75	Gut microbiota abundance (genus Eubacterium nodatum group id.11297)	Localized adiposity	Weighted mode	0.625176	2.2757	0.171747	0.492399	0.05
75	Gut microbiota abundance (genus Eubacterium nodatum group id.11297)	Localized adiposity	MR RAPS	0.542546	1.08258	0.271901	0.0827638	0.05
76	Gut microbiota abundance (genus Eubacterium oxidoreducens group id.11339)	Localized adiposity	Inverse variance weighted (multiplicative random effects)	0.554709	1.32044	0.233031	0.18292	0.05
76	Gut microbiota abundance (genus Eubacterium oxidoreducens group id.11339)	Localized adiposity	MR Egger	0.19466	101.124	0.000374711	0.520005	0.05
76	Gut microbiota abundance (genus Eubacterium oxidoreducens group id.11339)	Localized adiposity	Inverse variance weighted (fixed effects)	0.554709	1.82077	0.168996	0.331151	0.05
76	Gut microbiota abundance (genus Eubacterium oxidoreducens group id.11339)	Localized adiposity	Weighted median	0.915943	4.03752	0.207789	0.907646	0.05
76	Gut microbiota abundance (genus Eubacterium oxidoreducens group id.11339)	Localized adiposity	Weighted mode	1.10332	7.45344	0.163323	0.9245	0.05
76	Gut microbiota abundance (genus Eubacterium oxidoreducens group id.11339)	Localized adiposity	MR RAPS	0.548298	1.9513	0.154067	0.353488	0.05
77	Gut microbiota abundance (genus Eubacterium rectale group id.14374)	Localized adiposity	Inverse variance weighted (multiplicative random effects)	0.495401	2.95332	0.0831005	0.44064	0.05
77	Gut microbiota abundance (genus Eubacterium rectale group id.14374)	Localized adiposity	MR Egger	42.9851	91048.9	0.0202937	0.283311	0.05
77	Gut microbiota abundance (genus Eubacterium rectale group id.14374)	Localized adiposity	Inverse variance weighted (fixed effects)	0.495401	2.87606	0.0853326	0.433783	0.05
77	Gut microbiota abundance (genus Eubacterium rectale group id.14374)	Localized adiposity	Weighted median	0.42368	4.37799	0.0410017	0.471067	0.05
77	Gut microbiota abundance (genus Eubacterium rectale group id.14374)	Localized adiposity	Weighted mode	0.158362	6.29228	0.00398559	0.364503	0.05
77	Gut microbiota abundance (genus Eubacterium rectale group id.14374)	Localized adiposity	MR RAPS	0.4795	3.07048	0.074881	0.437841	0.05
78	Gut microbiota abundance (genus Eubacterium ruminantium group id.11340)	Localized adiposity	Inverse variance weighted (multiplicative random effects)	1.60879	3.45329	0.74949	0.222438	0.05
78	Gut microbiota abundance (genus Eubacterium ruminantium group id.11340)	Localized adiposity	MR Egger	4.23225	68.8137	0.260296	0.291207	0.05
78	Gut microbiota abundance (genus Eubacterium ruminantium group id.11340)	Localized adiposity	Inverse variance weighted (fixed effects)	1.60879	3.30292	0.783611	0.195119	0.05
78	Gut microbiota abundance (genus Eubacterium ruminantium group id.11340)	Localized adiposity	Weighted median	0.933235	2.61857	0.332597	0.895564	0.05
78	Gut microbiota abundance (genus Eubacterium ruminantium group id.11340)	Localized adiposity	Weighted mode	0.795619	4.25078	0.148916	0.792363	0.05
78	Gut microbiota abundance (genus Eubacterium ruminantium group id.11340)	Localized adiposity	MR RAPS	1.64631	3.50961	0.772263	0.196755	0.05
79	Gut microbiota abundance (genus Eubacterium ventriosum group id.11341)	Localized adiposity	Inverse variance weighted (multiplicative random effects)	1.33014	5.03162	0.351632	0.674283	0.05
79	Gut microbiota abundance (genus Eubacterium ventriosum group id.11341)	Localized adiposity	MR Egger	8.32514	7115.18	0.00974087	0.510503	0.05
79	Gut microbiota abundance (genus Eubacterium ventriosum group id.11341)	Localized adiposity	Inverse variance weighted (fixed effects)	1.33014	4.41218	0.400999	0.640984	0.05
79	Gut microbiota abundance (genus Eubacterium ventriosum group id.11341)	Localized adiposity	Weighted median	1.61705	8.77512	0.297986	0.577557	0.05
79	Gut microbiota abundance (genus Eubacterium ventriosum group id.11341)	Localized adiposity	Weighted mode	3.63169	91.1433	0.144708	0.446882	0.05
79	Gut microbiota abundance (genus Eubacterium ventriosum group id.11341)	Localized adiposity	MR RAPS	1.35138	4.73355	0.385808	0.637758	0.05
80	Gut microbiota abundance (genus Eubacterium xylanophilum group id.14375)	Localized adiposity	Inverse variance weighted (multiplicative random effects)	0.673796	2.34243	0.193816	0.534554	0.05
80	Gut microbiota abundance (genus Eubacterium xylanophilum group id.14375)	Localized adiposity	MR Egger	0.565927	61.1188	0.00524018	0.787289	0.05
80	Gut microbiota abundance (genus Eubacterium xylanophilum group id.14375)	Localized adiposity	Inverse variance weighted (fixed effects)	0.673796	2.40961	0.188412	0.543659	0.05
80	Gut microbiota abundance (genus Eubacterium xylanophilum group id.14375)	Localized adiposity	Weighted median	0.510718	2.97375	0.0877117	0.454733	0.05
80	Gut microbiota abundance (genus Eubacterium xylanophilum group id.14375)	Localized adiposity	Weighted mode	0.497334	5.25529	0.0470652	0.577454	0.05
80	Gut microbiota abundance (genus Eubacterium xylanophilum group id.14375)	Localized adiposity	MR RAPS	0.663804	2.54076	0.173427	0.549595	0.05
81	Gut microbiota abundance (genus Faecalibacterium id.2057)	Localized adiposity	Inverse variance weighted (multiplicative random effects)	1.05431	5.43057	0.204689	0.949574	0.05
81	Gut microbiota abundance (genus Faecalibacterium id.2057)	Localized adiposity	MR Egger	1.15364	58.045	0.0229286	0.936264	0.05
81	Gut microbiota abundance (genus Faecalibacterium id.2057)	Localized adiposity	Inverse variance weighted (fixed effects)	1.05431	3.42135	0.324894	0.929827	0.05
81	Gut microbiota abundance (genus Faecalibacterium id.2057)	Localized adiposity	Weighted median	1.41844	7.87777	0.255398	0.689443	0.05
81	Gut microbiota abundance (genus Faecalibacterium id.2057)	Localized adiposity	Weighted mode	1.59463	9.20482	0.276253	0.614459	0.05
81	Gut microbiota abundance (genus Faecalibacterium id.2057)	Localized adiposity	MR RAPS	1.05776	3.59873	0.310905	0.928372	0.05
82	Gut microbiota abundance (genus Family XIII AD3011 group id.11293)	Localized adiposity	Inverse variance weighted (multiplicative random effects)	0.138145	0.684522	0.0278793	0.0153423	0.05
82	Gut microbiota abundance (genus Family XIII AD3011 group id.11293)	Localized adiposity	MR Egger	0.00283343	8.56459	9.37384e-07	0.138225	0.05
82	Gut microbiota abundance (genus Family XIII AD3011 group id.11293)	Localized adiposity	Inverse variance weighted (fixed effects)	0.138145	0.490603	0.038899	0.00220354	0.05
82	Gut microbiota abundance (genus Family XIII AD3011 group id.11293)	Localized adiposity	Weighted median	0.242196	1.75284	0.033465	0.160253	0.05
82	Gut microbiota abundance (genus Family XIII AD3011 group id.11293)	Localized adiposity	Weighted mode	0.654814	17.3117	0.0247683	0.804623	0.05
82	Gut microbiota abundance (genus Family XIII AD3011 group id.11293)	Localized adiposity	MR RAPS	0.120271	0.462039	0.0313069	0.00203968	0.05
83	Gut microbiota abundance (genus Family XIII UCG001 id.11294)	Localized adiposity	Inverse variance weighted (multiplicative random effects)	1.32078	4.3646	0.399685	0.648233	0.05
83	Gut microbiota abundance (genus Family XIII UCG001 id.11294)	Localized adiposity	MR Egger	6.36072	1211.17	0.0334048	0.436511	0.05
83	Gut microbiota abundance (genus Family XIII UCG001 id.11294)	Localized adiposity	Inverse variance weighted (fixed effects)	1.32078	5.391	0.323588	0.69823	0.05
83	Gut microbiota abundance (genus Family XIII UCG001 id.11294)	Localized adiposity	Weighted median	1.41255	8.82461	0.226106	0.711755	0.05
83	Gut microbiota abundance (genus Family XIII UCG001 id.11294)	Localized adiposity	Weighted mode	1.4056	29.3121	0.0674031	0.832382	0.05
83	Gut microbiota abundance (genus Family XIII UCG001 id.11294)	Localized adiposity	MR RAPS	1.33266	5.89699	0.30117	0.705087	0.05
84	Gut microbiota abundance (genus Flavonifractor id.2059)	Localized adiposity	Inverse variance weighted (multiplicative random effects)	0.493718	1.23861	0.196799	0.132581	0.05
84	Gut microbiota abundance (genus Flavonifractor id.2059)	Localized adiposity	MR Egger	0.174566	2082.86	1.46304e-05	0.641311	0.05
84	Gut microbiota abundance (genus Flavonifractor id.2059)	Localized adiposity	Inverse variance weighted (fixed effects)	0.493718	2.58521	0.094289	0.403403	0.05
84	Gut microbiota abundance (genus Flavonifractor id.2059)	Localized adiposity	Weighted median	0.414702	3.32067	0.0517902	0.406951	0.05
84	Gut microbiota abundance (genus Flavonifractor id.2059)	Localized adiposity	Weighted mode	0.31521	4.62922	0.0214631	0.447097	0.05
84	Gut microbiota abundance (genus Flavonifractor id.2059)	Localized adiposity	MR RAPS	0.490054	2.87341	0.0835779	0.429314	0.05
85	Gut microbiota abundance (genus Fusicatenibacter id.11305)	Localized adiposity	Inverse variance weighted (multiplicative random effects)	0.580866	1.88481	0.179013	0.365691	0.05
85	Gut microbiota abundance (genus Fusicatenibacter id.11305)	Localized adiposity	MR Egger	0.523637	69.3811	0.00395203	0.783571	0.05
85	Gut microbiota abundance (genus Fusicatenibacter id.11305)	Localized adiposity	Inverse variance weighted (fixed effects)	0.580866	1.82109	0.185277	0.35144	0.05
85	Gut microbiota abundance (genus Fusicatenibacter id.11305)	Localized adiposity	Weighted median	0.566644	2.76811	0.115994	0.48275	0.05
85	Gut microbiota abundance (genus Fusicatenibacter id.11305)	Localized adiposity	Weighted mode	0.473403	8.40859	0.0266526	0.61699	0.05
85	Gut microbiota abundance (genus Fusicatenibacter id.11305)	Localized adiposity	MR RAPS	0.565825	1.8856	0.169791	0.35379	0.05
86	Gut microbiota abundance (genus Gordonibacter id.821)	Localized adiposity	Inverse variance weighted (multiplicative random effects)	0.718863	1.28964	0.400704	0.268309	0.05
86	Gut microbiota abundance (genus Gordonibacter id.821)	Localized adiposity	MR Egger	0.337539	8.5929	0.0132589	0.473793	0.05
86	Gut microbiota abundance (genus Gordonibacter id.821)	Localized adiposity	Inverse variance weighted (fixed effects)	0.718863	1.40782	0.367067	0.335766	0.05
86	Gut microbiota abundance (genus Gordonibacter id.821)	Localized adiposity	Weighted median	0.929464	2.27146	0.380329	0.872531	0.05
86	Gut microbiota abundance (genus Gordonibacter id.821)	Localized adiposity	Weighted mode	1.12969	5.23846	0.243621	0.879291	0.05
86	Gut microbiota abundance (genus Gordonibacter id.821)	Localized adiposity	MR RAPS	0.710679	1.44983	0.348362	0.347789	0.05
87	Gut microbiota abundance (genus Haemophilus id.3698)	Localized adiposity	Inverse variance weighted (multiplicative random effects)	0.336986	1.14896	0.0988373	0.0821901	0.05
87	Gut microbiota abundance (genus Haemophilus id.3698)	Localized adiposity	MR Egger	0.0597894	1.21543	0.00294117	0.0679443	0.05
87	Gut microbiota abundance (genus Haemophilus id.3698)	Localized adiposity	Inverse variance weighted (fixed effects)	0.336986	0.914955	0.124115	0.0328093	0.05
87	Gut microbiota abundance (genus Haemophilus id.3698)	Localized adiposity	Weighted median	0.248469	0.962259	0.0641581	0.0438323	0.05
87	Gut microbiota abundance (genus Haemophilus id.3698)	Localized adiposity	Weighted mode	0.235241	1.42645	0.0387946	0.154194	0.05
87	Gut microbiota abundance (genus Haemophilus id.3698)	Localized adiposity	MR RAPS	0.323886	0.923317	0.113614	0.0349212	0.05
88	Gut microbiota abundance (genus Holdemanella id.11393)	Localized adiposity	Inverse variance weighted (multiplicative random effects)	1.1078	1.93677	0.633647	0.719448	0.05
88	Gut microbiota abundance (genus Holdemanella id.11393)	Localized adiposity	MR Egger	0.418711	7.08381	0.0247493	0.510106	0.05
88	Gut microbiota abundance (genus Holdemanella id.11393)	Localized adiposity	Inverse variance weighted (fixed effects)	1.1078	2.63842	0.465136	0.817136	0.05
88	Gut microbiota abundance (genus Holdemanella id.11393)	Localized adiposity	Weighted median	1.07965	3.30002	0.353226	0.89305	0.05
88	Gut microbiota abundance (genus Holdemanella id.11393)	Localized adiposity	Weighted mode	1.13647	5.83687	0.221276	0.881262	0.05
88	Gut microbiota abundance (genus Holdemanella id.11393)	Localized adiposity	MR RAPS	1.10988	2.79758	0.440321	0.825077	0.05
89	Gut microbiota abundance (genus Holdemania id.2157)	Localized adiposity	Inverse variance weighted (multiplicative random effects)	1.34853	3.53551	0.514358	0.543157	0.05
89	Gut microbiota abundance (genus Holdemania id.2157)	Localized adiposity	MR Egger	1.04485	26.9352	0.0405309	0.977211	0.05
89	Gut microbiota abundance (genus Holdemania id.2157)	Localized adiposity	Inverse variance weighted (fixed effects)	1.34853	3.40028	0.534815	0.526285	0.05
89	Gut microbiota abundance (genus Holdemania id.2157)	Localized adiposity	Weighted median	1.801	6.56067	0.4944	0.372387	0.05
89	Gut microbiota abundance (genus Holdemania id.2157)	Localized adiposity	Weighted mode	1.54486	10.2191	0.233543	0.659277	0.05
89	Gut microbiota abundance (genus Holdemania id.2157)	Localized adiposity	MR RAPS	1.36385	3.61721	0.51423	0.532923	0.05
90	Gut microbiota abundance (genus Howardella id.2000)	Localized adiposity	Inverse variance weighted (multiplicative random effects)	0.989652	1.65475	0.591878	0.968363	0.05
90	Gut microbiota abundance (genus Howardella id.2000)	Localized adiposity	MR Egger	1.65229	43.8201	0.0623017	0.734287	0.05
90	Gut microbiota abundance (genus Howardella id.2000)	Localized adiposity	Inverse variance weighted (fixed effects)	0.989652	1.99231	0.491596	0.976754	0.05
90	Gut microbiota abundance (genus Howardella id.2000)	Localized adiposity	Weighted median	1.34834	3.24393	0.560439	0.504605	0.05
90	Gut microbiota abundance (genus Howardella id.2000)	Localized adiposity	Weighted mode	1.51118	4.95402	0.460971	0.514739	0.05
90	Gut microbiota abundance (genus Howardella id.2000)	Localized adiposity	MR RAPS	0.989433	2.08195	0.470221	0.97767	0.05
91	Gut microbiota abundance (genus Hungatella id.11306)	Localized adiposity	Inverse variance weighted (multiplicative random effects)	0.76645	1.88934	0.310926	0.563374	0.05
91	Gut microbiota abundance (genus Hungatella id.11306)	Localized adiposity	MR Egger	0.0223846	215.308	2.32722e-06	0.33344	0.05
91	Gut microbiota abundance (genus Hungatella id.11306)	Localized adiposity	Inverse variance weighted (fixed effects)	0.76645	2.22642	0.263852	0.624926	0.05
91	Gut microbiota abundance (genus Hungatella id.11306)	Localized adiposity	Weighted median	1.07173	4.00873	0.286526	0.918023	0.05
91	Gut microbiota abundance (genus Hungatella id.11306)	Localized adiposity	Weighted mode	1.76727	14.2837	0.218658	0.621577	0.05
91	Gut microbiota abundance (genus Hungatella id.11306)	Localized adiposity	MR RAPS	0.760448	2.36034	0.244999	0.635586	0.05
92	Gut microbiota abundance (genus Intestinibacter id.11345)	Localized adiposity	Inverse variance weighted (multiplicative random effects)	0.957312	2.57141	0.356398	0.931038	0.05
92	Gut microbiota abundance (genus Intestinibacter id.11345)	Localized adiposity	MR Egger	5.59109	219.398	0.142482	0.330932	0.05
92	Gut microbiota abundance (genus Intestinibacter id.11345)	Localized adiposity	Inverse variance weighted (fixed effects)	0.957312	2.72188	0.336696	0.934782	0.05
92	Gut microbiota abundance (genus Intestinibacter id.11345)	Localized adiposity	Weighted median	0.748922	3.20099	0.175222	0.69645	0.05
92	Gut microbiota abundance (genus Intestinibacter id.11345)	Localized adiposity	Weighted mode	0.408731	4.36951	0.0382334	0.472382	0.05
92	Gut microbiota abundance (genus Intestinibacter id.11345)	Localized adiposity	MR RAPS	0.955486	2.86093	0.31911	0.935139	0.05
93	Gut microbiota abundance (genus Intestinimonas id.2062)	Localized adiposity	Inverse variance weighted (multiplicative random effects)	1.47297	5.0324	0.431132	0.536694	0.05
93	Gut microbiota abundance (genus Intestinimonas id.2062)	Localized adiposity	MR Egger	7.16611	270.605	0.189772	0.265662	0.05
93	Gut microbiota abundance (genus Intestinimonas id.2062)	Localized adiposity	Inverse variance weighted (fixed effects)	1.47297	3.9953	0.543046	0.446831	0.05
93	Gut microbiota abundance (genus Intestinimonas id.2062)	Localized adiposity	Weighted median	0.712185	3.17089	0.159957	0.65599	0.05
93	Gut microbiota abundance (genus Intestinimonas id.2062)	Localized adiposity	Weighted mode	0.794829	7.14916	0.0883675	0.840605	0.05
93	Gut microbiota abundance (genus Intestinimonas id.2062)	Localized adiposity	MR RAPS	1.51516	4.26723	0.537984	0.431552	0.05
94	Gut microbiota abundance (genus Lachnoclostridium id.11308)	Localized adiposity	Inverse variance weighted (multiplicative random effects)	1.0482	6.35383	0.172923	0.959165	0.05
94	Gut microbiota abundance (genus Lachnoclostridium id.11308)	Localized adiposity	MR Egger	75.0552	70101.9	0.0803585	0.193074	0.05
94	Gut microbiota abundance (genus Lachnoclostridium id.11308)	Localized adiposity	Inverse variance weighted (fixed effects)	1.0482	4.31961	0.254357	0.948052	0.05
94	Gut microbiota abundance (genus Lachnoclostridium id.11308)	Localized adiposity	Weighted median	1.40183	11.3718	0.172805	0.751808	0.05
94	Gut microbiota abundance (genus Lachnoclostridium id.11308)	Localized adiposity	Weighted mode	0.060346	5.53197	0.000658291	0.251194	0.05
94	Gut microbiota abundance (genus Lachnoclostridium id.11308)	Localized adiposity	MR RAPS	1.05356	4.48263	0.247618	0.943704	0.05
95	Gut microbiota abundance (genus Lachnospiraceae FCS020 group id.11314)	Localized adiposity	Inverse variance weighted (multiplicative random effects)	2.03727	6.37792	0.650753	0.221653	0.05
95	Gut microbiota abundance (genus Lachnospiraceae FCS020 group id.11314)	Localized adiposity	MR Egger	0.921208	30.3945	0.0279203	0.959814	0.05
95	Gut microbiota abundance (genus Lachnospiraceae FCS020 group id.11314)	Localized adiposity	Inverse variance weighted (fixed effects)	2.03727	6.49083	0.639433	0.22873	0.05
95	Gut microbiota abundance (genus Lachnospiraceae FCS020 group id.11314)	Localized adiposity	Weighted median	2.15502	10.1627	0.456976	0.331888	0.05
95	Gut microbiota abundance (genus Lachnospiraceae FCS020 group id.11314)	Localized adiposity	Weighted mode	1.43328	11.1723	0.183874	0.73764	0.05
95	Gut microbiota abundance (genus Lachnospiraceae FCS020 group id.11314)	Localized adiposity	MR RAPS	2.08648	7.12879	0.610677	0.240694	0.05
96	Gut microbiota abundance (genus Lachnospiraceae NC2004 group id.11316)	Localized adiposity	Inverse variance weighted (multiplicative random effects)	1.49489	4.49636	0.497001	0.474243	0.05
96	Gut microbiota abundance (genus Lachnospiraceae NC2004 group id.11316)	Localized adiposity	MR Egger	0.184727	37.2503	0.000916076	0.486849	0.05
96	Gut microbiota abundance (genus Lachnospiraceae NC2004 group id.11316)	Localized adiposity	Inverse variance weighted (fixed effects)	1.49489	3.91524	0.570768	0.413101	0.05
96	Gut microbiota abundance (genus Lachnospiraceae NC2004 group id.11316)	Localized adiposity	Weighted median	3.01564	11.1129	0.818335	0.0971707	0.05
96	Gut microbiota abundance (genus Lachnospiraceae NC2004 group id.11316)	Localized adiposity	Weighted mode	4.09936	37.4143	0.449153	0.246438	0.05
96	Gut microbiota abundance (genus Lachnospiraceae NC2004 group id.11316)	Localized adiposity	MR RAPS	1.53958	4.20165	0.564135	0.399558	0.05
97	Gut microbiota abundance (genus Lachnospiraceae ND3007 group id.11317)	Localized adiposity	Inverse variance weighted (multiplicative random effects)	0.299212	0.808086	0.11079	0.017295	0.05
97	Gut microbiota abundance (genus Lachnospiraceae ND3007 group id.11317)	Localized adiposity	MR Egger	0.000360403	1.06634e+40	1.2181e-47	0.790899	0.05
97	Gut microbiota abundance (genus Lachnospiraceae ND3007 group id.11317)	Localized adiposity	Inverse variance weighted (fixed effects)	0.299212	4.52768	0.0197735	0.384036	0.05
97	Gut microbiota abundance (genus Lachnospiraceae ND3007 group id.11317)	Localized adiposity	Weighted median	0.196061	5.59488	0.00687057	0.340619	0.05
97	Gut microbiota abundance (genus Lachnospiraceae ND3007 group id.11317)	Localized adiposity	Weighted mode	0.174953	7.5091	0.00407618	0.459357	0.05
97	Gut microbiota abundance (genus Lachnospiraceae ND3007 group id.11317)	Localized adiposity	MR RAPS	0.297804	5.62697	0.0157611	0.419176	0.05
98	Gut microbiota abundance (genus Lachnospiraceae NK4A136 group id.11319)	Localized adiposity	Inverse variance weighted (multiplicative random effects)	1.84338	5.0421	0.673932	0.233529	0.05
98	Gut microbiota abundance (genus Lachnospiraceae NK4A136 group id.11319)	Localized adiposity	MR Egger	0.525928	5.04505	0.054826	0.552657	0.05
98	Gut microbiota abundance (genus Lachnospiraceae NK4A136 group id.11319)	Localized adiposity	Inverse variance weighted (fixed effects)	1.84338	5.18441	0.655433	0.246353	0.05
98	Gut microbiota abundance (genus Lachnospiraceae NK4A136 group id.11319)	Localized adiposity	Weighted median	1.257	5.8462	0.270268	0.770546	0.05
98	Gut microbiota abundance (genus Lachnospiraceae NK4A136 group id.11319)	Localized adiposity	Weighted mode	1.01331	5.23351	0.196198	0.987627	0.05
98	Gut microbiota abundance (genus Lachnospiraceae NK4A136 group id.11319)	Localized adiposity	MR RAPS	1.88974	5.69026	0.627584	0.257788	0.05
99	Gut microbiota abundance (genus Lachnospiraceae UCG001 id.11321)	Localized adiposity	Inverse variance weighted (multiplicative random effects)	1.1608	2.18779	0.615893	0.644718	0.05
99	Gut microbiota abundance (genus Lachnospiraceae UCG001 id.11321)	Localized adiposity	MR Egger	0.978533	100.556	0.00952231	0.992039	0.05
99	Gut microbiota abundance (genus Lachnospiraceae UCG001 id.11321)	Localized adiposity	Inverse variance weighted (fixed effects)	1.1608	3.03845	0.443465	0.761345	0.05
99	Gut microbiota abundance (genus Lachnospiraceae UCG001 id.11321)	Localized adiposity	Weighted median	1.16797	3.96492	0.344055	0.803369	0.05
99	Gut microbiota abundance (genus Lachnospiraceae UCG001 id.11321)	Localized adiposity	Weighted mode	0.959453	5.98963	0.153691	0.965395	0.05
99	Gut microbiota abundance (genus Lachnospiraceae UCG001 id.11321)	Localized adiposity	MR RAPS	1.16353	3.24411	0.417314	0.772184	0.05
100	Gut microbiota abundance (genus Lachnospiraceae UCG004 id.11324)	Localized adiposity	Inverse variance weighted (multiplicative random effects)	0.480307	1.87971	0.122729	0.292151	0.05
100	Gut microbiota abundance (genus Lachnospiraceae UCG004 id.11324)	Localized adiposity	MR Egger	66.8274	29748.9	0.15012	0.160327	0.05
100	Gut microbiota abundance (genus Lachnospiraceae UCG004 id.11324)	Localized adiposity	Inverse variance weighted (fixed effects)	0.480307	1.76955	0.130369	0.270376	0.05
100	Gut microbiota abundance (genus Lachnospiraceae UCG004 id.11324)	Localized adiposity	Weighted median	0.5243	3.24443	0.084727	0.487459	0.05
100	Gut microbiota abundance (genus Lachnospiraceae UCG004 id.11324)	Localized adiposity	Weighted mode	0.678231	19.8306	0.0231964	0.825763	0.05
100	Gut microbiota abundance (genus Lachnospiraceae UCG004 id.11324)	Localized adiposity	MR RAPS	0.462776	1.82159	0.117568	0.270392	0.05
101	Gut microbiota abundance (genus Lachnospiraceae UCG008 id.11328)	Localized adiposity	Inverse variance weighted (multiplicative random effects)	0.6971	1.70521	0.284977	0.429168	0.05
101	Gut microbiota abundance (genus Lachnospiraceae UCG008 id.11328)	Localized adiposity	MR Egger	0.0466355	9.73422	0.000223425	0.230351	0.05
101	Gut microbiota abundance (genus Lachnospiraceae UCG008 id.11328)	Localized adiposity	Inverse variance weighted (fixed effects)	0.6971	1.73731	0.279713	0.438651	0.05
101	Gut microbiota abundance (genus Lachnospiraceae UCG008 id.11328)	Localized adiposity	Weighted median	0.781929	2.57531	0.237413	0.685848	0.05
101	Gut microbiota abundance (genus Lachnospiraceae UCG008 id.11328)	Localized adiposity	Weighted mode	1.02553	7.39894	0.142145	0.980595	0.05
101	Gut microbiota abundance (genus Lachnospiraceae UCG008 id.11328)	Localized adiposity	MR RAPS	0.687751	1.79298	0.263806	0.443865	0.05
102	Gut microbiota abundance (genus Lachnospiraceae UCG010 id.11330)	Localized adiposity	Inverse variance weighted (multiplicative random effects)	0.815188	2.61642	0.253985	0.731267	0.05
102	Gut microbiota abundance (genus Lachnospiraceae UCG010 id.11330)	Localized adiposity	MR Egger	0.11597	13.4247	0.00100182	0.335044	0.05
102	Gut microbiota abundance (genus Lachnospiraceae UCG010 id.11330)	Localized adiposity	Inverse variance weighted (fixed effects)	0.815188	3.16583	0.209907	0.767848	0.05
102	Gut microbiota abundance (genus Lachnospiraceae UCG010 id.11330)	Localized adiposity	Weighted median	1.53645	9.76936	0.24164	0.649064	0.05
102	Gut microbiota abundance (genus Lachnospiraceae UCG010 id.11330)	Localized adiposity	Weighted mode	1.72749	23.3586	0.127756	0.690388	0.05
102	Gut microbiota abundance (genus Lachnospiraceae UCG010 id.11330)	Localized adiposity	MR RAPS	0.810699	3.42037	0.192152	0.775093	0.05
103	Gut microbiota abundance (genus Lachnospira id.2004)	Localized adiposity	MR RAPS	2.75278	505.475	0.0149915	0.703401	0.05
104	Gut microbiota abundance (genus Lactobacillus id.1837)	Localized adiposity	Inverse variance weighted (multiplicative random effects)	0.632713	1.42413	0.281103	0.268794	0.05
104	Gut microbiota abundance (genus Lactobacillus id.1837)	Localized adiposity	MR Egger	1.28342	23.1007	0.0713039	0.844989	0.05
104	Gut microbiota abundance (genus Lactobacillus id.1837)	Localized adiposity	Inverse variance weighted (fixed effects)	0.632713	1.60457	0.249491	0.335006	0.05
104	Gut microbiota abundance (genus Lactobacillus id.1837)	Localized adiposity	Weighted median	0.970203	3.32493	0.283102	0.961608	0.05
104	Gut microbiota abundance (genus Lactobacillus id.1837)	Localized adiposity	Weighted mode	1.29434	5.88492	0.284682	0.748218	0.05
104	Gut microbiota abundance (genus Lactobacillus id.1837)	Localized adiposity	MR RAPS	0.621503	1.67262	0.230935	0.34639	0.05
105	Gut microbiota abundance (genus Lactococcus id.1851)	Localized adiposity	Inverse variance weighted (multiplicative random effects)	0.578857	0.98418	0.340461	0.043499	0.05
105	Gut microbiota abundance (genus Lactococcus id.1851)	Localized adiposity	MR Egger	2.07267	225.949	0.019013	0.725964	0.05
105	Gut microbiota abundance (genus Lactococcus id.1851)	Localized adiposity	Inverse variance weighted (fixed effects)	0.578857	1.3474	0.248682	0.204703	0.05
105	Gut microbiota abundance (genus Lactococcus id.1851)	Localized adiposity	Weighted median	0.814294	2.38551	0.27796	0.707949	0.05
105	Gut microbiota abundance (genus Lactococcus id.1851)	Localized adiposity	Weighted mode	0.956604	4.65579	0.196549	0.957714	0.05
105	Gut microbiota abundance (genus Lactococcus id.1851)	Localized adiposity	MR RAPS	0.573181	1.41545	0.232106	0.227555	0.05
106	Gut microbiota abundance (genus Marvinbryantia id.2005)	Localized adiposity	Inverse variance weighted (multiplicative random effects)	2.82927	9.57789	0.835757	0.0945989	0.05
106	Gut microbiota abundance (genus Marvinbryantia id.2005)	Localized adiposity	MR Egger	0.52434	187.432	0.00146684	0.810066	0.05
106	Gut microbiota abundance (genus Marvinbryantia id.2005)	Localized adiposity	Inverse variance weighted (fixed effects)	2.82927	10.3699	0.771925	0.116561	0.05
106	Gut microbiota abundance (genus Marvinbryantia id.2005)	Localized adiposity	Weighted median	2.50205	14.0785	0.44467	0.298097	0.05
106	Gut microbiota abundance (genus Marvinbryantia id.2005)	Localized adiposity	Weighted mode	2.49308	21.5962	0.287802	0.428372	0.05
106	Gut microbiota abundance (genus Marvinbryantia id.2005)	Localized adiposity	MR RAPS	2.91896	11.6073	0.734045	0.12826	0.05
107	Gut microbiota abundance (genus Methanobrevibacter id.123)	Localized adiposity	Inverse variance weighted (multiplicative random effects)	0.517712	0.931521	0.287729	0.0280422	0.05
107	Gut microbiota abundance (genus Methanobrevibacter id.123)	Localized adiposity	MR Egger	0.172085	19.6385	0.00150791	0.393701	0.05
107	Gut microbiota abundance (genus Methanobrevibacter id.123)	Localized adiposity	Inverse variance weighted (fixed effects)	0.517712	1.35864	0.197275	0.181095	0.05
107	Gut microbiota abundance (genus Methanobrevibacter id.123)	Localized adiposity	Weighted median	0.502774	1.69371	0.149248	0.267143	0.05
107	Gut microbiota abundance (genus Methanobrevibacter id.123)	Localized adiposity	Weighted mode	0.487216	2.02822	0.117038	0.368446	0.05
107	Gut microbiota abundance (genus Methanobrevibacter id.123)	Localized adiposity	MR RAPS	0.514001	1.45818	0.181183	0.210935	0.05
108	Gut microbiota abundance (genus Odoribacter id.952)	Localized adiposity	Inverse variance weighted (multiplicative random effects)	1.31055	2.1307	0.806091	0.275414	0.05
108	Gut microbiota abundance (genus Odoribacter id.952)	Localized adiposity	MR Egger	3.80026	2094.99	0.00689358	0.626857	0.05
108	Gut microbiota abundance (genus Odoribacter id.952)	Localized adiposity	Inverse variance weighted (fixed effects)	1.31055	6.57574	0.261193	0.742429	0.05
108	Gut microbiota abundance (genus Odoribacter id.952)	Localized adiposity	Weighted median	1.31245	9.87816	0.174376	0.791763	0.05
108	Gut microbiota abundance (genus Odoribacter id.952)	Localized adiposity	Weighted mode	1.44346	23.1063	0.0901734	0.803978	0.05
108	Gut microbiota abundance (genus Odoribacter id.952)	Localized adiposity	MR RAPS	1.31187	7.43306	0.231533	0.759036	0.05
109	Gut microbiota abundance (genus Olsenella id.822)	Localized adiposity	Inverse variance weighted (multiplicative random effects)	1.33942	2.05786	0.871803	0.18226	0.05
109	Gut microbiota abundance (genus Olsenella id.822)	Localized adiposity	MR Egger	2.55617	31.9862	0.204275	0.425184	0.05
109	Gut microbiota abundance (genus Olsenella id.822)	Localized adiposity	Inverse variance weighted (fixed effects)	1.33942	2.65124	0.676682	0.401533	0.05
109	Gut microbiota abundance (genus Olsenella id.822)	Localized adiposity	Weighted median	1.30502	3.13489	0.543268	0.551575	0.05
109	Gut microbiota abundance (genus Olsenella id.822)	Localized adiposity	Weighted mode	1.37778	4.50051	0.421793	0.608509	0.05
109	Gut microbiota abundance (genus Olsenella id.822)	Localized adiposity	MR RAPS	1.34471	2.79285	0.647455	0.427046	0.05
110	Gut microbiota abundance (genus Oscillibacter id.2063)	Localized adiposity	Inverse variance weighted (multiplicative random effects)	0.745652	1.88838	0.294431	0.535869	0.05
110	Gut microbiota abundance (genus Oscillibacter id.2063)	Localized adiposity	MR Egger	0.956562	60.3024	0.0151737	0.981645	0.05
110	Gut microbiota abundance (genus Oscillibacter id.2063)	Localized adiposity	Inverse variance weighted (fixed effects)	0.745652	1.94989	0.285144	0.549553	0.05
110	Gut microbiota abundance (genus Oscillibacter id.2063)	Localized adiposity	Weighted median	1.64594	6.41742	0.422149	0.472893	0.05
110	Gut microbiota abundance (genus Oscillibacter id.2063)	Localized adiposity	Weighted mode	1.83053	13.7673	0.24339	0.568851	0.05
110	Gut microbiota abundance (genus Oscillibacter id.2063)	Localized adiposity	MR RAPS	0.737167	2.02753	0.268018	0.554697	0.05
111	Gut microbiota abundance (genus Oscillospira id.2064)	Localized adiposity	Inverse variance weighted (multiplicative random effects)	1.02938	2.74398	0.386165	0.953834	0.05
111	Gut microbiota abundance (genus Oscillospira id.2064)	Localized adiposity	MR Egger	0.336326	217.406	0.000520295	0.704293	0.05
111	Gut microbiota abundance (genus Oscillospira id.2064)	Localized adiposity	Inverse variance weighted (fixed effects)	1.02938	3.67554	0.288292	0.964428	0.05
111	Gut microbiota abundance (genus Oscillospira id.2064)	Localized adiposity	Weighted median	1.12641	5.59335	0.226842	0.884243	0.05
111	Gut microbiota abundance (genus Oscillospira id.2064)	Localized adiposity	Weighted mode	1.35366	16.6942	0.109762	0.820004	0.05
111	Gut microbiota abundance (genus Oscillospira id.2064)	Localized adiposity	MR RAPS	1.03014	3.98377	0.266379	0.965674	0.05
112	Gut microbiota abundance (genus Oxalobacter id.2978)	Localized adiposity	Inverse variance weighted (multiplicative random effects)	1.04988	2.96305	0.371995	0.926742	0.05
112	Gut microbiota abundance (genus Oxalobacter id.2978)	Localized adiposity	MR Egger	6.23782	1846.65	0.0210707	0.491685	0.05
112	Gut microbiota abundance (genus Oxalobacter id.2978)	Localized adiposity	Inverse variance weighted (fixed effects)	1.04988	2.14547	0.513752	0.893813	0.05
112	Gut microbiota abundance (genus Oxalobacter id.2978)	Localized adiposity	Weighted median	1.21818	3.61799	0.410161	0.72233	0.05
112	Gut microbiota abundance (genus Oxalobacter id.2978)	Localized adiposity	Weighted mode	1.22529	7.5556	0.198706	0.831119	0.05
112	Gut microbiota abundance (genus Oxalobacter id.2978)	Localized adiposity	MR RAPS	1.05483	2.18715	0.508725	0.885922	0.05
113	Gut microbiota abundance (genus Parabacteroides id.954)	Localized adiposity	Inverse variance weighted (multiplicative random effects)	1.69255	7.5856	0.377653	0.4917	0.05
113	Gut microbiota abundance (genus Parabacteroides id.954)	Localized adiposity	MR Egger	69.2889	3.40793e+09	1.40876e-06	0.553936	0.05
113	Gut microbiota abundance (genus Parabacteroides id.954)	Localized adiposity	Inverse variance weighted (fixed effects)	1.69255	12.6296	0.226826	0.607815	0.05
113	Gut microbiota abundance (genus Parabacteroides id.954)	Localized adiposity	Weighted median	1.12362	13.1949	0.0956818	0.926111	0.05
113	Gut microbiota abundance (genus Parabacteroides id.954)	Localized adiposity	Weighted mode	0.883628	25.0712	0.0311432	0.945697	0.05
113	Gut microbiota abundance (genus Parabacteroides id.954)	Localized adiposity	MR RAPS	1.71088	14.5606	0.201031	0.623044	0.05
114	Gut microbiota abundance (genus Paraprevotella id.962)	Localized adiposity	Inverse variance weighted (multiplicative random effects)	0.665562	1.26963	0.3489	0.216633	0.05
114	Gut microbiota abundance (genus Paraprevotella id.962)	Localized adiposity	MR Egger	0.200052	5.59139	0.00715755	0.31503	0.05
114	Gut microbiota abundance (genus Paraprevotella id.962)	Localized adiposity	Inverse variance weighted (fixed effects)	0.665562	1.47207	0.300919	0.314774	0.05
114	Gut microbiota abundance (genus Paraprevotella id.962)	Localized adiposity	Weighted median	0.706758	2.01808	0.247516	0.516763	0.05
114	Gut microbiota abundance (genus Paraprevotella id.962)	Localized adiposity	Weighted mode	0.73536	3.71389	0.145603	0.716357	0.05
114	Gut microbiota abundance (genus Paraprevotella id.962)	Localized adiposity	MR RAPS	0.658162	1.52611	0.283845	0.329632	0.05
115	Gut microbiota abundance (genus Parasutterella id.2892)	Localized adiposity	Inverse variance weighted (multiplicative random effects)	3.23044	6.93019	1.50584	0.00260239	0.05
115	Gut microbiota abundance (genus Parasutterella id.2892)	Localized adiposity	MR Egger	0.457703	8.45773	0.0247693	0.573369	0.05
115	Gut microbiota abundance (genus Parasutterella id.2892)	Localized adiposity	Inverse variance weighted (fixed effects)	3.23044	8.32838	1.25304	0.0152312	0.05
115	Gut microbiota abundance (genus Parasutterella id.2892)	Localized adiposity	Weighted median	2.92524	10.5311	0.81255	0.10051	0.05
115	Gut microbiota abundance (genus Parasutterella id.2892)	Localized adiposity	Weighted mode	2.94431	20.1864	0.429447	0.291522	0.05
115	Gut microbiota abundance (genus Parasutterella id.2892)	Localized adiposity	MR RAPS	3.32436	9.21252	1.1996	0.020891	0.05
116	Gut microbiota abundance (genus Peptococcus id.2037)	Localized adiposity	Inverse variance weighted (multiplicative random effects)	2.46231	5.26654	1.15122	0.0201766	0.05
116	Gut microbiota abundance (genus Peptococcus id.2037)	Localized adiposity	MR Egger	15.8315	411.757	0.608699	0.0916594	0.05
116	Gut microbiota abundance (genus Peptococcus id.2037)	Localized adiposity	Inverse variance weighted (fixed effects)	2.46231	5.24536	1.15587	0.0195211	0.05
116	Gut microbiota abundance (genus Peptococcus id.2037)	Localized adiposity	Weighted median	1.75834	5.05664	0.611426	0.295019	0.05
116	Gut microbiota abundance (genus Peptococcus id.2037)	Localized adiposity	Weighted mode	1.59035	7.76359	0.325778	0.577815	0.05
116	Gut microbiota abundance (genus Peptococcus id.2037)	Localized adiposity	MR RAPS	2.54353	5.64619	1.14582	0.0217577	0.05
117	Gut microbiota abundance (genus Phascolarctobacterium id.2168)	Localized adiposity	Inverse variance weighted (multiplicative random effects)	0.665328	4.71175	0.0939486	0.683283	0.05
117	Gut microbiota abundance (genus Phascolarctobacterium id.2168)	Localized adiposity	MR Egger	6701.72	3.13882e+07	1.43089	0.051226	0.05
117	Gut microbiota abundance (genus Phascolarctobacterium id.2168)	Localized adiposity	Inverse variance weighted (fixed effects)	0.665328	2.71004	0.163341	0.569586	0.05
117	Gut microbiota abundance (genus Phascolarctobacterium id.2168)	Localized adiposity	Weighted median	0.660788	4.63343	0.0942371	0.676711	0.05
117	Gut microbiota abundance (genus Phascolarctobacterium id.2168)	Localized adiposity	Weighted mode	0.637069	7.41579	0.0547289	0.73115	0.05
117	Gut microbiota abundance (genus Phascolarctobacterium id.2168)	Localized adiposity	MR RAPS	0.643519	2.73275	0.151539	0.550209	0.05
118	Gut microbiota abundance (genus Prevotella7 id.11182)	Localized adiposity	Inverse variance weighted (multiplicative random effects)	1.13462	1.88571	0.682692	0.626065	0.05
118	Gut microbiota abundance (genus Prevotella7 id.11182)	Localized adiposity	MR Egger	0.166129	14.2536	0.00193628	0.392394	0.05
118	Gut microbiota abundance (genus Prevotella7 id.11182)	Localized adiposity	Inverse variance weighted (fixed effects)	1.13462	2.22607	0.578309	0.713396	0.05
118	Gut microbiota abundance (genus Prevotella7 id.11182)	Localized adiposity	Weighted median	1.0442	2.60508	0.418551	0.926115	0.05
118	Gut microbiota abundance (genus Prevotella7 id.11182)	Localized adiposity	Weighted mode	1.38499	6.35505	0.301839	0.684078	0.05
118	Gut microbiota abundance (genus Prevotella7 id.11182)	Localized adiposity	MR RAPS	1.13823	2.33199	0.555562	0.723483	0.05
119	Gut microbiota abundance (genus Prevotella9 id.11183)	Localized adiposity	Inverse variance weighted (multiplicative random effects)	0.50791	1.60649	0.160582	0.248866	0.05
119	Gut microbiota abundance (genus Prevotella9 id.11183)	Localized adiposity	MR Egger	0.687967	30.8705	0.0153318	0.836244	0.05
119	Gut microbiota abundance (genus Prevotella9 id.11183)	Localized adiposity	Inverse variance weighted (fixed effects)	0.50791	1.2098	0.213235	0.126044	0.05
119	Gut microbiota abundance (genus Prevotella9 id.11183)	Localized adiposity	Weighted median	0.386539	1.51331	0.0987324	0.172243	0.05
119	Gut microbiota abundance (genus Prevotella9 id.11183)	Localized adiposity	Weighted mode	0.221138	1.51366	0.032307	0.146436	0.05
119	Gut microbiota abundance (genus Prevotella9 id.11183)	Localized adiposity	MR RAPS	0.479323	1.17782	0.195064	0.10889	0.05
120	Gut microbiota abundance (genus Rikenellaceae RC9 gut group id.11191)	Localized adiposity	Inverse variance weighted (multiplicative random effects)	0.727932	1.66729	0.317811	0.452651	0.05
120	Gut microbiota abundance (genus Rikenellaceae RC9 gut group id.11191)	Localized adiposity	MR Egger	11.551	3906.32	0.0341566	0.373633	0.05
120	Gut microbiota abundance (genus Rikenellaceae RC9 gut group id.11191)	Localized adiposity	Inverse variance weighted (fixed effects)	0.727932	1.39479	0.379903	0.338515	0.05
120	Gut microbiota abundance (genus Rikenellaceae RC9 gut group id.11191)	Localized adiposity	Weighted median	0.764932	1.93029	0.303126	0.570434	0.05
120	Gut microbiota abundance (genus Rikenellaceae RC9 gut group id.11191)	Localized adiposity	Weighted mode	0.748188	3.92	0.142802	0.738469	0.05
120	Gut microbiota abundance (genus Rikenellaceae RC9 gut group id.11191)	Localized adiposity	MR RAPS	0.711186	1.39755	0.36191	0.322735	0.05
121	Gut microbiota abundance (genus Romboutsia id.11347)	Localized adiposity	Inverse variance weighted (multiplicative random effects)	1.25935	2.92043	0.543057	0.591041	0.05
121	Gut microbiota abundance (genus Romboutsia id.11347)	Localized adiposity	MR Egger	0.713569	30.9079	0.0164741	0.848858	0.05
121	Gut microbiota abundance (genus Romboutsia id.11347)	Localized adiposity	Inverse variance weighted (fixed effects)	1.25935	4.05938	0.39069	0.699385	0.05
121	Gut microbiota abundance (genus Romboutsia id.11347)	Localized adiposity	Weighted median	0.972567	4.7472	0.199251	0.972567	0.05
121	Gut microbiota abundance (genus Romboutsia id.11347)	Localized adiposity	Weighted mode	1.28224	18.9744	0.0866506	0.85951	0.05
121	Gut microbiota abundance (genus Romboutsia id.11347)	Localized adiposity	MR RAPS	1.26634	4.39565	0.364821	0.709968	0.05
122	Gut microbiota abundance (genus Roseburia id.2012)	Localized adiposity	Inverse variance weighted (multiplicative random effects)	0.483064	1.55584	0.149984	0.222734	0.05
122	Gut microbiota abundance (genus Roseburia id.2012)	Localized adiposity	MR Egger	0.0799146	7.98068	0.000800225	0.254837	0.05
122	Gut microbiota abundance (genus Roseburia id.2012)	Localized adiposity	Inverse variance weighted (fixed effects)	0.483064	1.94344	0.120071	0.305621	0.05
122	Gut microbiota abundance (genus Roseburia id.2012)	Localized adiposity	Weighted median	0.19148	1.18807	0.0308606	0.0759057	0.05
122	Gut microbiota abundance (genus Roseburia id.2012)	Localized adiposity	Weighted mode	0.179834	2.35094	0.0137563	0.217477	0.05
122	Gut microbiota abundance (genus Roseburia id.2012)	Localized adiposity	MR RAPS	0.473655	2.08209	0.107752	0.322564	0.05
123	Gut microbiota abundance (genus Ruminiclostridium5 id.11355)	Localized adiposity	Inverse variance weighted (multiplicative random effects)	0.333789	1.51022	0.0737744	0.154241	0.05
123	Gut microbiota abundance (genus Ruminiclostridium5 id.11355)	Localized adiposity	MR Egger	0.00741772	7.68423	7.16046e-06	0.15	0.05
123	Gut microbiota abundance (genus Ruminiclostridium5 id.11355)	Localized adiposity	Inverse variance weighted (fixed effects)	0.333789	1.36143	0.0818368	0.12606	0.05
123	Gut microbiota abundance (genus Ruminiclostridium5 id.11355)	Localized adiposity	Weighted median	0.31048	2.3267	0.0414312	0.255026	0.05
123	Gut microbiota abundance (genus Ruminiclostridium5 id.11355)	Localized adiposity	Weighted mode	0.176486	7.20431	0.00432342	0.380953	0.05
123	Gut microbiota abundance (genus Ruminiclostridium5 id.11355)	Localized adiposity	MR RAPS	0.312026	1.35804	0.0716919	0.120628	0.05
124	Gut microbiota abundance (genus Ruminiclostridium6 id.11356)	Localized adiposity	Inverse variance weighted (multiplicative random effects)	1.13663	4.19739	0.307791	0.847636	0.05
124	Gut microbiota abundance (genus Ruminiclostridium6 id.11356)	Localized adiposity	MR Egger	0.0742109	1.95067	0.00282327	0.111316	0.05
124	Gut microbiota abundance (genus Ruminiclostridium6 id.11356)	Localized adiposity	Inverse variance weighted (fixed effects)	1.13663	3.58251	0.360619	0.826925	0.05
124	Gut microbiota abundance (genus Ruminiclostridium6 id.11356)	Localized adiposity	Weighted median	0.455503	2.25298	0.0920927	0.334984	0.05
124	Gut microbiota abundance (genus Ruminiclostridium6 id.11356)	Localized adiposity	Weighted mode	0.358315	3.58003	0.0358627	0.397992	0.05
124	Gut microbiota abundance (genus Ruminiclostridium6 id.11356)	Localized adiposity	MR RAPS	1.14543	3.79902	0.345354	0.824342	0.05
125	Gut microbiota abundance (genus Ruminiclostridium9 id.11357)	Localized adiposity	Inverse variance weighted (multiplicative random effects)	8.24269	44.039	1.54277	0.0136202	0.05
125	Gut microbiota abundance (genus Ruminiclostridium9 id.11357)	Localized adiposity	MR Egger	1.48301	46806	4.69878e-05	0.931256	0.05
125	Gut microbiota abundance (genus Ruminiclostridium9 id.11357)	Localized adiposity	Inverse variance weighted (fixed effects)	8.24269	45.2721	1.50075	0.0152188	0.05
125	Gut microbiota abundance (genus Ruminiclostridium9 id.11357)	Localized adiposity	Weighted median	3.59873	38.3705	0.337521	0.288908	0.05
125	Gut microbiota abundance (genus Ruminiclostridium9 id.11357)	Localized adiposity	Weighted mode	2.14878	60.5313	0.0762789	0.666935	0.05
125	Gut microbiota abundance (genus Ruminiclostridium9 id.11357)	Localized adiposity	MR RAPS	9.06326	56.5967	1.45137	0.0183443	0.05
126	Gut microbiota abundance (genus Ruminococcaceae NK4A214 group id.11358)	Localized adiposity	Inverse variance weighted (multiplicative random effects)	1.22773	4.07479	0.369915	0.73747	0.05
126	Gut microbiota abundance (genus Ruminococcaceae NK4A214 group id.11358)	Localized adiposity	MR Egger	1.15051	121.352	0.0109077	0.948491	0.05
126	Gut microbiota abundance (genus Ruminococcaceae NK4A214 group id.11358)	Localized adiposity	Inverse variance weighted (fixed effects)	1.22773	4.34569	0.346855	0.750382	0.05
126	Gut microbiota abundance (genus Ruminococcaceae NK4A214 group id.11358)	Localized adiposity	Weighted median	1.71045	9.04421	0.323482	0.527571	0.05
126	Gut microbiota abundance (genus Ruminococcaceae NK4A214 group id.11358)	Localized adiposity	Weighted mode	2.55723	29.5106	0.221596	0.467593	0.05
126	Gut microbiota abundance (genus Ruminococcaceae NK4A214 group id.11358)	Localized adiposity	MR RAPS	1.23543	4.70478	0.324412	0.756638	0.05
127	Gut microbiota abundance (genus Ruminococcaceae UCG002 id.11360)	Localized adiposity	Inverse variance weighted (multiplicative random effects)	1.08113	2.98749	0.391242	0.880437	0.05
127	Gut microbiota abundance (genus Ruminococcaceae UCG002 id.11360)	Localized adiposity	MR Egger	0.472809	8.32626	0.0268486	0.59139	0.05
127	Gut microbiota abundance (genus Ruminococcaceae UCG002 id.11360)	Localized adiposity	Inverse variance weighted (fixed effects)	1.08113	2.79935	0.417537	0.872331	0.05
127	Gut microbiota abundance (genus Ruminococcaceae UCG002 id.11360)	Localized adiposity	Weighted median	1.38303	5.49211	0.348278	0.644876	0.05
127	Gut microbiota abundance (genus Ruminococcaceae UCG002 id.11360)	Localized adiposity	Weighted mode	1.72284	11.0628	0.268302	0.573141	0.05
127	Gut microbiota abundance (genus Ruminococcaceae UCG002 id.11360)	Localized adiposity	MR RAPS	1.08497	2.94728	0.399402	0.872927	0.05
128	Gut microbiota abundance (genus Ruminococcaceae UCG003 id.11361)	Localized adiposity	Inverse variance weighted (multiplicative random effects)	0.825685	3.68052	0.185234	0.80167	0.05
128	Gut microbiota abundance (genus Ruminococcaceae UCG003 id.11361)	Localized adiposity	MR Egger	6.36954	1536.69	0.0264016	0.471249	0.05
128	Gut microbiota abundance (genus Ruminococcaceae UCG003 id.11361)	Localized adiposity	Inverse variance weighted (fixed effects)	0.825685	2.81911	0.241834	0.759812	0.05
128	Gut microbiota abundance (genus Ruminococcaceae UCG003 id.11361)	Localized adiposity	Weighted median	0.398387	2.07663	0.0764279	0.274601	0.05
128	Gut microbiota abundance (genus Ruminococcaceae UCG003 id.11361)	Localized adiposity	Weighted mode	0.33401	3.27237	0.0340923	0.368485	0.05
128	Gut microbiota abundance (genus Ruminococcaceae UCG003 id.11361)	Localized adiposity	MR RAPS	0.815697	2.91371	0.228355	0.753813	0.05
129	Gut microbiota abundance (genus Ruminococcaceae UCG004 id.11362)	Localized adiposity	Inverse variance weighted (multiplicative random effects)	1.27196	4.28666	0.37742	0.697962	0.05
129	Gut microbiota abundance (genus Ruminococcaceae UCG004 id.11362)	Localized adiposity	MR Egger	0.0188688	30.999	1.14853e-05	0.262714	0.05
129	Gut microbiota abundance (genus Ruminococcaceae UCG004 id.11362)	Localized adiposity	Inverse variance weighted (fixed effects)	1.27196	3.69881	0.437403	0.65871	0.05
129	Gut microbiota abundance (genus Ruminococcaceae UCG004 id.11362)	Localized adiposity	Weighted median	0.963664	4.20594	0.220794	0.960734	0.05
129	Gut microbiota abundance (genus Ruminococcaceae UCG004 id.11362)	Localized adiposity	Weighted mode	0.775368	7.80706	0.0770067	0.83339	0.05
129	Gut microbiota abundance (genus Ruminococcaceae UCG004 id.11362)	Localized adiposity	MR RAPS	1.28854	3.93962	0.421446	0.656604	0.05
130	Gut microbiota abundance (genus Ruminococcaceae UCG005 id.11363)	Localized adiposity	Inverse variance weighted (multiplicative random effects)	0.489252	1.56358	0.153089	0.22783	0.05
130	Gut microbiota abundance (genus Ruminococcaceae UCG005 id.11363)	Localized adiposity	MR Egger	9.26648	252.645	0.339875	0.171306	0.05
130	Gut microbiota abundance (genus Ruminococcaceae UCG005 id.11363)	Localized adiposity	Inverse variance weighted (fixed effects)	0.489252	1.46905	0.162941	0.202532	0.05
130	Gut microbiota abundance (genus Ruminococcaceae UCG005 id.11363)	Localized adiposity	Weighted median	0.996065	4.74208	0.209222	0.996049	0.05
130	Gut microbiota abundance (genus Ruminococcaceae UCG005 id.11363)	Localized adiposity	Weighted mode	1.4288	12.1475	0.168055	0.749041	0.05
130	Gut microbiota abundance (genus Ruminococcaceae UCG005 id.11363)	Localized adiposity	MR RAPS	0.4676	1.49175	0.146573	0.199045	0.05
131	Gut microbiota abundance (genus Ruminococcaceae UCG009 id.11366)	Localized adiposity	Inverse variance weighted (multiplicative random effects)	1.54931	3.58572	0.66942	0.306505	0.05
131	Gut microbiota abundance (genus Ruminococcaceae UCG009 id.11366)	Localized adiposity	MR Egger	2.73798	156.841	0.0477971	0.592811	0.05
131	Gut microbiota abundance (genus Ruminococcaceae UCG009 id.11366)	Localized adiposity	Inverse variance weighted (fixed effects)	1.54931	3.91657	0.612871	0.354826	0.05
131	Gut microbiota abundance (genus Ruminococcaceae UCG009 id.11366)	Localized adiposity	Weighted median	1.97637	6.86724	0.568794	0.283684	0.05
131	Gut microbiota abundance (genus Ruminococcaceae UCG009 id.11366)	Localized adiposity	Weighted mode	2.51479	16.7055	0.378567	0.36231	0.05
131	Gut microbiota abundance (genus Ruminococcaceae UCG009 id.11366)	Localized adiposity	MR RAPS	1.57187	4.19373	0.589161	0.366359	0.05
132	Gut microbiota abundance (genus Ruminococcaceae UCG010 id.11367)	Localized adiposity	Inverse variance weighted (multiplicative random effects)	1.30345	8.81765	0.192681	0.785846	0.05
132	Gut microbiota abundance (genus Ruminococcaceae UCG010 id.11367)	Localized adiposity	MR Egger	0.250055	385.143	0.000162348	0.65275	0.05
132	Gut microbiota abundance (genus Ruminococcaceae UCG010 id.11367)	Localized adiposity	Inverse variance weighted (fixed effects)	1.30345	6.1299	0.277165	0.737235	0.05
132	Gut microbiota abundance (genus Ruminococcaceae UCG010 id.11367)	Localized adiposity	Weighted median	1.61774	13.7751	0.189987	0.659797	0.05
132	Gut microbiota abundance (genus Ruminococcaceae UCG010 id.11367)	Localized adiposity	Weighted mode	1.40621	21.6008	0.0915442	0.8165	0.05
132	Gut microbiota abundance (genus Ruminococcaceae UCG010 id.11367)	Localized adiposity	MR RAPS	1.3242	6.70626	0.261475	0.734398	0.05
133	Gut microbiota abundance (genus Ruminococcaceae UCG011 id.11368)	Localized adiposity	Inverse variance weighted (multiplicative random effects)	0.975023	1.80903	0.525512	0.936071	0.05
133	Gut microbiota abundance (genus Ruminococcaceae UCG011 id.11368)	Localized adiposity	MR Egger	3.34133	310.587	0.0359463	0.552269	0.05
133	Gut microbiota abundance (genus Ruminococcaceae UCG011 id.11368)	Localized adiposity	Inverse variance weighted (fixed effects)	0.975023	2.06212	0.461016	0.947228	0.05
133	Gut microbiota abundance (genus Ruminococcaceae UCG011 id.11368)	Localized adiposity	Weighted median	1.38638	3.70806	0.518342	0.515139	0.05
133	Gut microbiota abundance (genus Ruminococcaceae UCG011 id.11368)	Localized adiposity	Weighted mode	1.73514	7.88679	0.381743	0.498694	0.05
133	Gut microbiota abundance (genus Ruminococcaceae UCG011 id.11368)	Localized adiposity	MR RAPS	0.974341	2.14756	0.442055	0.9486	0.05
134	Gut microbiota abundance (genus Ruminococcaceae UCG013 id.11370)	Localized adiposity	Inverse variance weighted (multiplicative random effects)	1.03391	3.4762	0.307514	0.957007	0.05
134	Gut microbiota abundance (genus Ruminococcaceae UCG013 id.11370)	Localized adiposity	MR Egger	0.48922	38.1123	0.00627974	0.723004	0.05
134	Gut microbiota abundance (genus Ruminococcaceae UCG013 id.11370)	Localized adiposity	Inverse variance weighted (fixed effects)	1.03391	3.9232	0.272476	0.960904	0.05
134	Gut microbiota abundance (genus Ruminococcaceae UCG013 id.11370)	Localized adiposity	Weighted median	0.870108	5.041	0.150186	0.876635	0.05
134	Gut microbiota abundance (genus Ruminococcaceae UCG013 id.11370)	Localized adiposity	Weighted mode	1.15559	19.4403	0.0686915	0.922002	0.05
134	Gut microbiota abundance (genus Ruminococcaceae UCG013 id.11370)	Localized adiposity	MR RAPS	1.03503	4.23341	0.253056	0.961788	0.05
135	Gut microbiota abundance (genus Ruminococcaceae UCG014 id.11371)	Localized adiposity	Inverse variance weighted (multiplicative random effects)	0.537434	1.88669	0.153091	0.332459	0.05
135	Gut microbiota abundance (genus Ruminococcaceae UCG014 id.11371)	Localized adiposity	MR Egger	0.117069	3.15142	0.00434887	0.178816	0.05
135	Gut microbiota abundance (genus Ruminococcaceae UCG014 id.11371)	Localized adiposity	Inverse variance weighted (fixed effects)	0.537434	1.80356	0.160148	0.314778	0.05
135	Gut microbiota abundance (genus Ruminococcaceae UCG014 id.11371)	Localized adiposity	Weighted median	0.459178	2.77376	0.0760139	0.396328	0.05
135	Gut microbiota abundance (genus Ruminococcaceae UCG014 id.11371)	Localized adiposity	Weighted mode	0.134581	1.39911	0.0129453	0.127484	0.05
135	Gut microbiota abundance (genus Ruminococcaceae UCG014 id.11371)	Localized adiposity	MR RAPS	0.516539	1.7818	0.149743	0.295711	0.05
136	Gut microbiota abundance (genus Ruminococcus1 id.11373)	Localized adiposity	Inverse variance weighted (multiplicative random effects)	0.546306	2.65975	0.11221	0.454069	0.05
136	Gut microbiota abundance (genus Ruminococcus1 id.11373)	Localized adiposity	MR Egger	14.1135	1084.49	0.183672	0.205152	0.05
136	Gut microbiota abundance (genus Ruminococcus1 id.11373)	Localized adiposity	Inverse variance weighted (fixed effects)	0.546306	2.0557	0.145182	0.371223	0.05
136	Gut microbiota abundance (genus Ruminococcus1 id.11373)	Localized adiposity	Weighted median	0.689138	4.98168	0.0953316	0.712195	0.05
136	Gut microbiota abundance (genus Ruminococcus1 id.11373)	Localized adiposity	Weighted mode	0.241044	14.7675	0.00393447	0.515039	0.05
136	Gut microbiota abundance (genus Ruminococcus1 id.11373)	Localized adiposity	MR RAPS	0.516244	2.04991	0.130009	0.34734	0.05
137	Gut microbiota abundance (genus Ruminococcus2 id.11374)	Localized adiposity	Inverse variance weighted (multiplicative random effects)	1.62483	5.20725	0.506999	0.413992	0.05
137	Gut microbiota abundance (genus Ruminococcus2 id.11374)	Localized adiposity	MR Egger	2.5966	63.4626	0.106241	0.531096	0.05
137	Gut microbiota abundance (genus Ruminococcus2 id.11374)	Localized adiposity	Inverse variance weighted (fixed effects)	1.62483	4.62447	0.570891	0.363041	0.05
137	Gut microbiota abundance (genus Ruminococcus2 id.11374)	Localized adiposity	Weighted median	1.73636	8.20525	0.367442	0.486172	0.05
137	Gut microbiota abundance (genus Ruminococcus2 id.11374)	Localized adiposity	Weighted mode	2.17411	13.041	0.362455	0.41088	0.05
137	Gut microbiota abundance (genus Ruminococcus2 id.11374)	Localized adiposity	MR RAPS	1.66021	4.97793	0.553705	0.365532	0.05
138	Gut microbiota abundance (genus Ruminococcus gauvreauii group id.11342)	Localized adiposity	Inverse variance weighted (multiplicative random effects)	1.38226	5.12564	0.37276	0.628285	0.05
138	Gut microbiota abundance (genus Ruminococcus gauvreauii group id.11342)	Localized adiposity	MR Egger	0.284244	154.08	0.000524369	0.663262	0.05
138	Gut microbiota abundance (genus Ruminococcus gauvreauii group id.11342)	Localized adiposity	Inverse variance weighted (fixed effects)	1.38226	4.98765	0.383073	0.620997	0.05
138	Gut microbiota abundance (genus Ruminococcus gauvreauii group id.11342)	Localized adiposity	Weighted median	0.683949	3.97715	0.117618	0.672343	0.05
138	Gut microbiota abundance (genus Ruminococcus gauvreauii group id.11342)	Localized adiposity	Weighted mode	0.500615	7.60405	0.0329581	0.630102	0.05
138	Gut microbiota abundance (genus Ruminococcus gauvreauii group id.11342)	Localized adiposity	MR RAPS	1.40132	5.39451	0.36402	0.623695	0.05
139	Gut microbiota abundance (genus Ruminococcus gnavus group id.14376)	Localized adiposity	Inverse variance weighted (multiplicative random effects)	0.850675	2.15456	0.335869	0.733033	0.05
139	Gut microbiota abundance (genus Ruminococcus gnavus group id.14376)	Localized adiposity	MR Egger	0.538206	109.765	0.00263896	0.801035	0.05
139	Gut microbiota abundance (genus Ruminococcus gnavus group id.14376)	Localized adiposity	Inverse variance weighted (fixed effects)	0.850675	2.03078	0.356339	0.715646	0.05
139	Gut microbiota abundance (genus Ruminococcus gnavus group id.14376)	Localized adiposity	Weighted median	0.574629	1.93922	0.170274	0.371976	0.05
139	Gut microbiota abundance (genus Ruminococcus gnavus group id.14376)	Localized adiposity	Weighted mode	0.519963	4.53467	0.059621	0.567079	0.05
139	Gut microbiota abundance (genus Ruminococcus gnavus group id.14376)	Localized adiposity	MR RAPS	0.8429	2.09225	0.339577	0.712535	0.05
140	Gut microbiota abundance (genus Ruminococcus torques group id.14377)	Localized adiposity	Inverse variance weighted (multiplicative random effects)	1.5464	11.0029	0.217339	0.663245	0.05
140	Gut microbiota abundance (genus Ruminococcus torques group id.14377)	Localized adiposity	MR Egger	5.84901	11292.9	0.00302941	0.580765	0.05
140	Gut microbiota abundance (genus Ruminococcus torques group id.14377)	Localized adiposity	Inverse variance weighted (fixed effects)	1.5464	13.3398	0.179266	0.691721	0.05
140	Gut microbiota abundance (genus Ruminococcus torques group id.14377)	Localized adiposity	Weighted median	0.606247	9.85665	0.0372881	0.72502	0.05
140	Gut microbiota abundance (genus Ruminococcus torques group id.14377)	Localized adiposity	Weighted mode	0.285083	19.3195	0.00420674	0.584935	0.05
140	Gut microbiota abundance (genus Ruminococcus torques group id.14377)	Localized adiposity	MR RAPS	1.5691	15.5156	0.158684	0.699974	0.05
141	Gut microbiota abundance (genus Sellimonas id.14369)	Localized adiposity	Inverse variance weighted (multiplicative random effects)	1.01006	1.88471	0.541315	0.974908	0.05
141	Gut microbiota abundance (genus Sellimonas id.14369)	Localized adiposity	MR Egger	0.0725	6.77215	0.000776157	0.224036	0.05
141	Gut microbiota abundance (genus Sellimonas id.14369)	Localized adiposity	Inverse variance weighted (fixed effects)	1.01006	1.95224	0.522591	0.976248	0.05
141	Gut microbiota abundance (genus Sellimonas id.14369)	Localized adiposity	Weighted median	1.13973	2.79561	0.46465	0.775108	0.05
141	Gut microbiota abundance (genus Sellimonas id.14369)	Localized adiposity	Weighted mode	1.41577	5.86996	0.341468	0.644653	0.05
141	Gut microbiota abundance (genus Sellimonas id.14369)	Localized adiposity	MR RAPS	1.01043	2.02218	0.504887	0.976612	0.05
142	Gut microbiota abundance (genus Senegalimassilia id.11160)	Localized adiposity	Inverse variance weighted (multiplicative random effects)	2.77134	9.72938	0.789392	0.111632	0.05
142	Gut microbiota abundance (genus Senegalimassilia id.11160)	Localized adiposity	MR Egger	0.115696	1279.65	1.04603e-05	0.53777	0.05
142	Gut microbiota abundance (genus Senegalimassilia id.11160)	Localized adiposity	Inverse variance weighted (fixed effects)	2.77134	14.9419	0.514011	0.235701	0.05
142	Gut microbiota abundance (genus Senegalimassilia id.11160)	Localized adiposity	Weighted median	4.16655	32.2335	0.538575	0.171575	0.05
142	Gut microbiota abundance (genus Senegalimassilia id.11160)	Localized adiposity	Weighted mode	5.23424	93.5755	0.292783	0.342441	0.05
142	Gut microbiota abundance (genus Senegalimassilia id.11160)	Localized adiposity	MR RAPS	2.82958	17.3413	0.461703	0.260807	0.05
143	Gut microbiota abundance (genus Slackia id.825)	Localized adiposity	Inverse variance weighted (multiplicative random effects)	0.437494	1.81039	0.105723	0.253921	0.05
143	Gut microbiota abundance (genus Slackia id.825)	Localized adiposity	MR Egger	252.165	1.16307e+07	0.00546719	0.256179	0.05
143	Gut microbiota abundance (genus Slackia id.825)	Localized adiposity	Inverse variance weighted (fixed effects)	0.437494	1.47572	0.1297	0.18264	0.05
143	Gut microbiota abundance (genus Slackia id.825)	Localized adiposity	Weighted median	0.376901	1.81006	0.0784803	0.222907	0.05
143	Gut microbiota abundance (genus Slackia id.825)	Localized adiposity	Weighted mode	0.296269	2.80323	0.0313122	0.337233	0.05
143	Gut microbiota abundance (genus Slackia id.825)	Localized adiposity	MR RAPS	0.423142	1.52585	0.117344	0.188752	0.05
144	Gut microbiota abundance (genus Streptococcus id.1853)	Localized adiposity	Inverse variance weighted (multiplicative random effects)	2.1272	7.59519	0.595768	0.245066	0.05
144	Gut microbiota abundance (genus Streptococcus id.1853)	Localized adiposity	MR Egger	0.0571233	16.0601	0.000203179	0.289984	0.05
144	Gut microbiota abundance (genus Streptococcus id.1853)	Localized adiposity	Inverse variance weighted (fixed effects)	2.1272	8.25359	0.548244	0.275209	0.05
144	Gut microbiota abundance (genus Streptococcus id.1853)	Localized adiposity	Weighted median	1.63784	11.0623	0.242494	0.612678	0.05
144	Gut microbiota abundance (genus Streptococcus id.1853)	Localized adiposity	Weighted mode	2.32787	44.5975	0.121509	0.586125	0.05
144	Gut microbiota abundance (genus Streptococcus id.1853)	Localized adiposity	MR RAPS	2.19066	9.11184	0.526675	0.280883	0.05
145	Gut microbiota abundance (genus Subdoligranulum id.2070)	Localized adiposity	Inverse variance weighted (multiplicative random effects)	0.314086	1.19792	0.0823508	0.0899624	0.05
145	Gut microbiota abundance (genus Subdoligranulum id.2070)	Localized adiposity	MR Egger	0.139597	8.62403	0.00225967	0.311548	0.05
145	Gut microbiota abundance (genus Subdoligranulum id.2070)	Localized adiposity	Inverse variance weighted (fixed effects)	0.314086	1.23703	0.0797473	0.0977503	0.05
145	Gut microbiota abundance (genus Subdoligranulum id.2070)	Localized adiposity	Weighted median	0.433428	3.16484	0.0593585	0.409826	0.05
145	Gut microbiota abundance (genus Subdoligranulum id.2070)	Localized adiposity	Weighted mode	0.538601	6.85985	0.0422882	0.644974	0.05
145	Gut microbiota abundance (genus Subdoligranulum id.2070)	Localized adiposity	MR RAPS	0.301175	1.29705	0.0699328	0.107207	0.05
146	Gut microbiota abundance (genus Sutterella id.2896)	Localized adiposity	Inverse variance weighted (multiplicative random effects)	0.942136	3.98464	0.22276	0.93543	0.05
146	Gut microbiota abundance (genus Sutterella id.2896)	Localized adiposity	MR Egger	16.9434	18950.9	0.0151487	0.395762	0.05
146	Gut microbiota abundance (genus Sutterella id.2896)	Localized adiposity	Inverse variance weighted (fixed effects)	0.942136	3.12528	0.284013	0.922387	0.05
146	Gut microbiota abundance (genus Sutterella id.2896)	Localized adiposity	Weighted median	1.55811	9.10461	0.266645	0.622451	0.05
146	Gut microbiota abundance (genus Sutterella id.2896)	Localized adiposity	Weighted mode	2.62872	39.252	0.176046	0.498047	0.05
146	Gut microbiota abundance (genus Sutterella id.2896)	Localized adiposity	MR RAPS	0.938797	3.28524	0.268273	0.921279	0.05
147	Gut microbiota abundance (genus Terrisporobacter id.11348)	Localized adiposity	Inverse variance weighted (multiplicative random effects)	0.344415	0.647503	0.183199	0.000934771	0.05
147	Gut microbiota abundance (genus Terrisporobacter id.11348)	Localized adiposity	MR Egger	1.72241	632.488	0.00469051	0.814775	0.05
147	Gut microbiota abundance (genus Terrisporobacter id.11348)	Localized adiposity	Inverse variance weighted (fixed effects)	0.344415	1.37616	0.0861974	0.131502	0.05
147	Gut microbiota abundance (genus Terrisporobacter id.11348)	Localized adiposity	Weighted median	0.303802	1.59353	0.0579191	0.158849	0.05
147	Gut microbiota abundance (genus Terrisporobacter id.11348)	Localized adiposity	Weighted mode	0.246652	2.13331	0.0285178	0.2724	0.05
147	Gut microbiota abundance (genus Terrisporobacter id.11348)	Localized adiposity	MR RAPS	0.341483	1.53001	0.0762155	0.160257	0.05
148	Gut microbiota abundance (genus Turicibacter id.2162)	Localized adiposity	Inverse variance weighted (multiplicative random effects)	1.10764	3.50376	0.350157	0.861869	0.05
148	Gut microbiota abundance (genus Turicibacter id.2162)	Localized adiposity	MR Egger	2.80497	917.996	0.00857068	0.693559	0.05
148	Gut microbiota abundance (genus Turicibacter id.2162)	Localized adiposity	Inverse variance weighted (fixed effects)	1.10764	3.41976	0.358757	0.858927	0.05
148	Gut microbiota abundance (genus Turicibacter id.2162)	Localized adiposity	Weighted median	0.872657	3.91029	0.194751	0.858719	0.05
148	Gut microbiota abundance (genus Turicibacter id.2162)	Localized adiposity	Weighted mode	0.856027	5.67377	0.129153	0.876009	0.05
148	Gut microbiota abundance (genus Turicibacter id.2162)	Localized adiposity	MR RAPS	1.11168	3.64593	0.338965	0.861302	0.05
149	Gut microbiota abundance (genus Tyzzerella3 id.11335)	Localized adiposity	Inverse variance weighted (multiplicative random effects)	0.487318	1.1269	0.210737	0.0928255	0.05
149	Gut microbiota abundance (genus Tyzzerella3 id.11335)	Localized adiposity	MR Egger	0.131598	29.9565	0.00057811	0.430041	0.05
149	Gut microbiota abundance (genus Tyzzerella3 id.11335)	Localized adiposity	Inverse variance weighted (fixed effects)	0.487318	1.05644	0.224791	0.0686208	0.05
149	Gut microbiota abundance (genus Tyzzerella3 id.11335)	Localized adiposity	Weighted median	0.428082	1.27973	0.143198	0.128877	0.05
149	Gut microbiota abundance (genus Tyzzerella3 id.11335)	Localized adiposity	Weighted mode	0.290558	2.20161	0.0383465	0.256767	0.05
149	Gut microbiota abundance (genus Tyzzerella3 id.11335)	Localized adiposity	MR RAPS	0.469445	1.05594	0.208703	0.0674911	0.05
150	Gut microbiota abundance (genus Veillonella id.2198)	Localized adiposity	Inverse variance weighted (multiplicative random effects)	0.963348	2.72768	0.34023	0.94394	0.05
150	Gut microbiota abundance (genus Veillonella id.2198)	Localized adiposity	MR Egger	2.13455e-05	6.80435e+17	6.69614e-28	0.604829	0.05
150	Gut microbiota abundance (genus Veillonella id.2198)	Localized adiposity	Inverse variance weighted (fixed effects)	0.963348	4.66696	0.198853	0.963004	0.05
150	Gut microbiota abundance (genus Veillonella id.2198)	Localized adiposity	Weighted median	1.32309	9.60593	0.182239	0.781929	0.05
150	Gut microbiota abundance (genus Veillonella id.2198)	Localized adiposity	Weighted mode	1.33751	17.9802	0.0994943	0.837112	0.05
150	Gut microbiota abundance (genus Veillonella id.2198)	Localized adiposity	MR RAPS	0.962746	5.18098	0.1789	0.964732	0.05
301	Gut microbiota abundance (family Acidaminococcaceae id.2166)	Obesity due to excess calories	Inverse variance weighted (multiplicative random effects)	1.0329	1.14765	0.929618	0.547046	0.05
301	Gut microbiota abundance (family Acidaminococcaceae id.2166)	Obesity due to excess calories	MR Egger	1.26661	2.33734	0.686377	0.377513	0.05
301	Gut microbiota abundance (family Acidaminococcaceae id.2166)	Obesity due to excess calories	Inverse variance weighted (fixed effects)	1.0329	1.19789	0.890627	0.668592	0.05
301	Gut microbiota abundance (family Acidaminococcaceae id.2166)	Obesity due to excess calories	Weighted median	1.04867	1.26082	0.872215	0.613175	0.05
301	Gut microbiota abundance (family Acidaminococcaceae id.2166)	Obesity due to excess calories	Weighted mode	1.04961	1.34726	0.817722	0.719449	0.05
301	Gut microbiota abundance (family Acidaminococcaceae id.2166)	Obesity due to excess calories	MR RAPS	1.03343	1.21036	0.882353	0.683453	0.05
302	Gut microbiota abundance (family Actinomycetaceae id.421)	Obesity due to excess calories	Inverse variance weighted (multiplicative random effects)	0.980888	1.09628	0.877642	0.733802	0.05
302	Gut microbiota abundance (family Actinomycetaceae id.421)	Obesity due to excess calories	MR Egger	1.0466	2.0671	0.529905	0.821527	0.05
302	Gut microbiota abundance (family Actinomycetaceae id.421)	Obesity due to excess calories	Inverse variance weighted (fixed effects)	0.980888	1.14076	0.84342	0.802207	0.05
302	Gut microbiota abundance (family Actinomycetaceae id.421)	Obesity due to excess calories	Weighted median	0.991202	1.18858	0.826604	0.924015	0.05
302	Gut microbiota abundance (family Actinomycetaceae id.421)	Obesity due to excess calories	Weighted mode	1.00401	1.21743	0.828007	0.971218	0.05
302	Gut microbiota abundance (family Actinomycetaceae id.421)	Obesity due to excess calories	MR RAPS	0.980661	1.15239	0.834523	0.812503	0.05
303	Gut microbiota abundance (family Alcaligenaceae id.2875)	Obesity due to excess calories	Inverse variance weighted (multiplicative random effects)	1.07287	1.22513	0.939526	0.298926	0.05
303	Gut microbiota abundance (family Alcaligenaceae id.2875)	Obesity due to excess calories	MR Egger	1.11976	2.3624	0.53076	0.740613	0.05
303	Gut microbiota abundance (family Alcaligenaceae id.2875)	Obesity due to excess calories	Inverse variance weighted (fixed effects)	1.07287	1.24451	0.924896	0.352948	0.05
303	Gut microbiota abundance (family Alcaligenaceae id.2875)	Obesity due to excess calories	Weighted median	1.02806	1.25852	0.839799	0.788575	0.05
303	Gut microbiota abundance (family Alcaligenaceae id.2875)	Obesity due to excess calories	Weighted mode	0.916857	1.27465	0.659497	0.618036	0.05
303	Gut microbiota abundance (family Alcaligenaceae id.2875)	Obesity due to excess calories	MR RAPS	1.07547	1.25849	0.919071	0.364163	0.05
304	Gut microbiota abundance (family Bacteroidaceae id.917)	Obesity due to excess calories	Inverse variance weighted (multiplicative random effects)	0.954091	1.20283	0.756789	0.690925	0.05
304	Gut microbiota abundance (family Bacteroidaceae id.917)	Obesity due to excess calories	MR Egger	1.2263	5.93417	0.253417	0.769984	0.05
304	Gut microbiota abundance (family Bacteroidaceae id.917)	Obesity due to excess calories	Inverse variance weighted (fixed effects)	0.954091	1.11571	0.81588	0.556118	0.05
304	Gut microbiota abundance (family Bacteroidaceae id.917)	Obesity due to excess calories	Weighted median	0.915948	1.16121	0.72249	0.468275	0.05
304	Gut microbiota abundance (family Bacteroidaceae id.917)	Obesity due to excess calories	Weighted mode	0.860286	1.39486	0.530586	0.560926	0.05
304	Gut microbiota abundance (family Bacteroidaceae id.917)	Obesity due to excess calories	MR RAPS	0.949715	1.11481	0.80907	0.528089	0.05
305	Gut microbiota abundance (family Bacteroidales S24 7group id.11173)	Obesity due to excess calories	Inverse variance weighted (multiplicative random effects)	1.03013	1.18606	0.894699	0.679775	0.05
305	Gut microbiota abundance (family Bacteroidales S24 7group id.11173)	Obesity due to excess calories	MR Egger	0.933469	1.93657	0.449954	0.830872	0.05
305	Gut microbiota abundance (family Bacteroidales S24 7group id.11173)	Obesity due to excess calories	Inverse variance weighted (fixed effects)	1.03013	1.14317	0.928263	0.576325	0.05
305	Gut microbiota abundance (family Bacteroidales S24 7group id.11173)	Obesity due to excess calories	Weighted median	1.04049	1.22128	0.886464	0.627236	0.05
305	Gut microbiota abundance (family Bacteroidales S24 7group id.11173)	Obesity due to excess calories	Weighted mode	1.04749	1.32702	0.826838	0.71207	0.05
305	Gut microbiota abundance (family Bacteroidales S24 7group id.11173)	Obesity due to excess calories	MR RAPS	1.0325	1.14955	0.927368	0.559405	0.05
306	Gut microbiota abundance (family Bifidobacteriaceae id.433)	Obesity due to excess calories	Inverse variance weighted (multiplicative random effects)	1.07162	1.23116	0.932748	0.32866	0.05
306	Gut microbiota abundance (family Bifidobacteriaceae id.433)	Obesity due to excess calories	MR Egger	0.618179	1.22489	0.311983	0.150248	0.05
306	Gut microbiota abundance (family Bifidobacteriaceae id.433)	Obesity due to excess calories	Inverse variance weighted (fixed effects)	1.07162	1.22632	0.936433	0.314712	0.05
306	Gut microbiota abundance (family Bifidobacteriaceae id.433)	Obesity due to excess calories	Weighted median	1.01861	1.23611	0.839385	0.851835	0.05
306	Gut microbiota abundance (family Bifidobacteriaceae id.433)	Obesity due to excess calories	Weighted mode	0.977378	1.29757	0.736201	0.877743	0.05
306	Gut microbiota abundance (family Bifidobacteriaceae id.433)	Obesity due to excess calories	MR RAPS	1.07508	1.23942	0.932538	0.318478	0.05
308	Gut microbiota abundance (family Clostridiaceae1 id.1869)	Obesity due to excess calories	Inverse variance weighted (multiplicative random effects)	0.998235	1.16059	0.858595	0.981672	0.05
308	Gut microbiota abundance (family Clostridiaceae1 id.1869)	Obesity due to excess calories	MR Egger	0.857533	1.44586	0.508597	0.524422	0.05
308	Gut microbiota abundance (family Clostridiaceae1 id.1869)	Obesity due to excess calories	Inverse variance weighted (fixed effects)	0.998235	1.13411	0.878643	0.978357	0.05
308	Gut microbiota abundance (family Clostridiaceae1 id.1869)	Obesity due to excess calories	Weighted median	0.961129	1.13928	0.810835	0.64768	0.05
308	Gut microbiota abundance (family Clostridiaceae1 id.1869)	Obesity due to excess calories	Weighted mode	0.936569	1.16758	0.751263	0.574471	0.05
308	Gut microbiota abundance (family Clostridiaceae1 id.1869)	Obesity due to excess calories	MR RAPS	0.99814	1.14131	0.87293	0.978285	0.05
309	Gut microbiota abundance (family Clostridiales vadin BB60 group id.11286)	Obesity due to excess calories	Inverse variance weighted (multiplicative random effects)	1.01903	1.10986	0.935627	0.665286	0.05
309	Gut microbiota abundance (family Clostridiales vadin BB60 group id.11286)	Obesity due to excess calories	MR Egger	0.971016	1.26833	0.743398	0.816979	0.05
309	Gut microbiota abundance (family Clostridiales vadin BB60 group id.11286)	Obesity due to excess calories	Inverse variance weighted (fixed effects)	1.01903	1.11416	0.932016	0.678961	0.05
309	Gut microbiota abundance (family Clostridiales vadin BB60 group id.11286)	Obesity due to excess calories	Weighted median	0.9803	1.1179	0.859641	0.766538	0.05
309	Gut microbiota abundance (family Clostridiales vadin BB60 group id.11286)	Obesity due to excess calories	Weighted mode	0.904678	1.11706	0.732673	0.367594	0.05
309	Gut microbiota abundance (family Clostridiales vadin BB60 group id.11286)	Obesity due to excess calories	MR RAPS	1.01999	1.12009	0.928836	0.67857	0.05
310	Gut microbiota abundance (family Coriobacteriaceae id.811)	Obesity due to excess calories	Inverse variance weighted (multiplicative random effects)	1.21532	1.43771	1.02732	0.0229411	0.05
310	Gut microbiota abundance (family Coriobacteriaceae id.811)	Obesity due to excess calories	MR Egger	1.0945	2.37329	0.504755	0.802552	0.05
310	Gut microbiota abundance (family Coriobacteriaceae id.811)	Obesity due to excess calories	Inverse variance weighted (fixed effects)	1.21532	1.38778	1.06429	0.003973	0.05
310	Gut microbiota abundance (family Coriobacteriaceae id.811)	Obesity due to excess calories	Weighted median	1.15075	1.39907	0.946507	0.158976	0.05
310	Gut microbiota abundance (family Coriobacteriaceae id.811)	Obesity due to excess calories	Weighted mode	1.15789	1.62723	0.82392	0.416432	0.05
310	Gut microbiota abundance (family Coriobacteriaceae id.811)	Obesity due to excess calories	MR RAPS	1.23567	1.4227	1.07324	0.00325123	0.05
311	Gut microbiota abundance (family Defluviitaleaceae id.1924)	Obesity due to excess calories	Inverse variance weighted (multiplicative random effects)	0.987018	1.0783	0.903461	0.772173	0.05
311	Gut microbiota abundance (family Defluviitaleaceae id.1924)	Obesity due to excess calories	MR Egger	1.12025	1.64318	0.763745	0.525486	0.05
311	Gut microbiota abundance (family Defluviitaleaceae id.1924)	Obesity due to excess calories	Inverse variance weighted (fixed effects)	0.987018	1.08948	0.894191	0.795403	0.05
311	Gut microbiota abundance (family Defluviitaleaceae id.1924)	Obesity due to excess calories	Weighted median	0.967612	1.10091	0.850457	0.61706	0.05
311	Gut microbiota abundance (family Defluviitaleaceae id.1924)	Obesity due to excess calories	Weighted mode	0.961834	1.19441	0.774548	0.732011	0.05
311	Gut microbiota abundance (family Defluviitaleaceae id.1924)	Obesity due to excess calories	MR RAPS	0.986457	1.09438	0.889174	0.796859	0.05
312	Gut microbiota abundance (family Desulfovibrionaceae id.3169)	Obesity due to excess calories	Inverse variance weighted (multiplicative random effects)	1.06242	1.22327	0.922723	0.399874	0.05
312	Gut microbiota abundance (family Desulfovibrionaceae id.3169)	Obesity due to excess calories	MR Egger	0.930813	1.91204	0.453135	0.824915	0.05
312	Gut microbiota abundance (family Desulfovibrionaceae id.3169)	Obesity due to excess calories	Inverse variance weighted (fixed effects)	1.06242	1.22744	0.919593	0.411059	0.05
312	Gut microbiota abundance (family Desulfovibrionaceae id.3169)	Obesity due to excess calories	Weighted median	0.986381	1.20524	0.807262	0.893311	0.05
312	Gut microbiota abundance (family Desulfovibrionaceae id.3169)	Obesity due to excess calories	Weighted mode	0.945979	1.30355	0.686491	0.742982	0.05
312	Gut microbiota abundance (family Desulfovibrionaceae id.3169)	Obesity due to excess calories	MR RAPS	1.06506	1.24011	0.914719	0.416867	0.05
313	Gut microbiota abundance (family Enterobacteriaceae id.3469)	Obesity due to excess calories	Inverse variance weighted (multiplicative random effects)	1.00205	1.10287	0.910452	0.966557	0.05
313	Gut microbiota abundance (family Enterobacteriaceae id.3469)	Obesity due to excess calories	MR Egger	0.847796	2.80737	0.256026	0.7495	0.05
313	Gut microbiota abundance (family Enterobacteriaceae id.3469)	Obesity due to excess calories	Inverse variance weighted (fixed effects)	1.00205	1.17631	0.853611	0.98	0.05
313	Gut microbiota abundance (family Enterobacteriaceae id.3469)	Obesity due to excess calories	Weighted median	0.9699	1.19996	0.783948	0.778385	0.05
313	Gut microbiota abundance (family Enterobacteriaceae id.3469)	Obesity due to excess calories	Weighted mode	0.915642	1.21402	0.6906	0.562754	0.05
313	Gut microbiota abundance (family Enterobacteriaceae id.3469)	Obesity due to excess calories	MR RAPS	1.00208	1.18965	0.844091	0.98103	0.05
314	Gut microbiota abundance (family Erysipelotrichaceae id.2149)	Obesity due to excess calories	Inverse variance weighted (multiplicative random effects)	1.07943	1.23876	0.940605	0.276489	0.05
314	Gut microbiota abundance (family Erysipelotrichaceae id.2149)	Obesity due to excess calories	MR Egger	0.82913	1.62123	0.424035	0.552271	0.05
314	Gut microbiota abundance (family Erysipelotrichaceae id.2149)	Obesity due to excess calories	Inverse variance weighted (fixed effects)	1.07943	1.23714	0.941835	0.271913	0.05
314	Gut microbiota abundance (family Erysipelotrichaceae id.2149)	Obesity due to excess calories	Weighted median	1.0866	1.31317	0.899122	0.390055	0.05
314	Gut microbiota abundance (family Erysipelotrichaceae id.2149)	Obesity due to excess calories	Weighted mode	1.07201	1.41581	0.811698	0.633779	0.05
314	Gut microbiota abundance (family Erysipelotrichaceae id.2149)	Obesity due to excess calories	MR RAPS	1.08298	1.25007	0.93822	0.276197	0.05
315	Gut microbiota abundance (family Family XI id.1936)	Obesity due to excess calories	Inverse variance weighted (multiplicative random effects)	0.993957	1.071	0.92246	0.87355	0.05
315	Gut microbiota abundance (family Family XI id.1936)	Obesity due to excess calories	MR Egger	1.27828	2.2696	0.719947	0.343287	0.05
315	Gut microbiota abundance (family Family XI id.1936)	Obesity due to excess calories	Inverse variance weighted (fixed effects)	0.993957	1.06904	0.924149	0.870402	0.05
315	Gut microbiota abundance (family Family XI id.1936)	Obesity due to excess calories	Weighted median	1.03277	1.13502	0.939737	0.503173	0.05
315	Gut microbiota abundance (family Family XI id.1936)	Obesity due to excess calories	Weighted mode	1.04864	1.18449	0.928378	0.47369	0.05
315	Gut microbiota abundance (family Family XI id.1936)	Obesity due to excess calories	MR RAPS	0.993707	1.07258	0.920635	0.871313	0.05
316	Gut microbiota abundance (family Family XIII id.1957)	Obesity due to excess calories	Inverse variance weighted (multiplicative random effects)	1.05523	1.29726	0.858351	0.609895	0.05
316	Gut microbiota abundance (family Family XIII id.1957)	Obesity due to excess calories	MR Egger	1.85626	4.28861	0.803451	0.130499	0.05
316	Gut microbiota abundance (family Family XIII id.1957)	Obesity due to excess calories	Inverse variance weighted (fixed effects)	1.05523	1.25695	0.885872	0.546994	0.05
316	Gut microbiota abundance (family Family XIII id.1957)	Obesity due to excess calories	Weighted median	0.972304	1.24681	0.758235	0.8248	0.05
316	Gut microbiota abundance (family Family XIII id.1957)	Obesity due to excess calories	Weighted mode	0.890783	1.35992	0.583484	0.611375	0.05
316	Gut microbiota abundance (family Family XIII id.1957)	Obesity due to excess calories	MR RAPS	1.05851	1.27074	0.881724	0.541949	0.05
317	Gut microbiota abundance (family Lachnospiraceae id.1987)	Obesity due to excess calories	Inverse variance weighted (multiplicative random effects)	0.978239	1.10224	0.868191	0.717853	0.05
317	Gut microbiota abundance (family Lachnospiraceae id.1987)	Obesity due to excess calories	MR Egger	1.15892	1.85782	0.722942	0.512357	0.05
317	Gut microbiota abundance (family Lachnospiraceae id.1987)	Obesity due to excess calories	Inverse variance weighted (fixed effects)	0.978239	1.11428	0.858804	0.74052	0.05
317	Gut microbiota abundance (family Lachnospiraceae id.1987)	Obesity due to excess calories	Weighted median	1.00317	1.19477	0.8423	0.971683	0.05
317	Gut microbiota abundance (family Lachnospiraceae id.1987)	Obesity due to excess calories	Weighted mode	1.05583	1.41193	0.789539	0.719991	0.05
317	Gut microbiota abundance (family Lachnospiraceae id.1987)	Obesity due to excess calories	MR RAPS	0.97745	1.12174	0.851718	0.745434	0.05
318	Gut microbiota abundance (family Lactobacillaceae id.1836)	Obesity due to excess calories	Inverse variance weighted (multiplicative random effects)	0.976395	1.09099	0.873834	0.673105	0.05
318	Gut microbiota abundance (family Lactobacillaceae id.1836)	Obesity due to excess calories	MR Egger	0.815761	1.14716	0.580101	0.203709	0.05
318	Gut microbiota abundance (family Lactobacillaceae id.1836)	Obesity due to excess calories	Inverse variance weighted (fixed effects)	0.976395	1.07606	0.885962	0.630002	0.05
318	Gut microbiota abundance (family Lactobacillaceae id.1836)	Obesity due to excess calories	Weighted median	0.982329	1.1298	0.854107	0.802717	0.05
318	Gut microbiota abundance (family Lactobacillaceae id.1836)	Obesity due to excess calories	Weighted mode	0.857507	1.03162	0.71278	0.154241	0.05
318	Gut microbiota abundance (family Lactobacillaceae id.1836)	Obesity due to excess calories	MR RAPS	0.974622	1.0767	0.882219	0.612998	0.05
319	Gut microbiota abundance (family Methanobacteriaceae id.121)	Obesity due to excess calories	Inverse variance weighted (multiplicative random effects)	0.980487	1.07778	0.891974	0.683107	0.05
319	Gut microbiota abundance (family Methanobacteriaceae id.121)	Obesity due to excess calories	MR Egger	0.814472	1.2615	0.525854	0.31527	0.05
319	Gut microbiota abundance (family Methanobacteriaceae id.121)	Obesity due to excess calories	Inverse variance weighted (fixed effects)	0.980487	1.05591	0.91045	0.602256	0.05
319	Gut microbiota abundance (family Methanobacteriaceae id.121)	Obesity due to excess calories	Weighted median	0.935655	1.04309	0.839283	0.230435	0.05
319	Gut microbiota abundance (family Methanobacteriaceae id.121)	Obesity due to excess calories	Weighted mode	0.886909	1.04632	0.751784	0.192514	0.05
319	Gut microbiota abundance (family Methanobacteriaceae id.121)	Obesity due to excess calories	MR RAPS	0.979083	1.05706	0.906861	0.58872	0.05
320	Gut microbiota abundance (family Oxalobacteraceae id.2966)	Obesity due to excess calories	Inverse variance weighted (multiplicative random effects)	0.978697	1.05279	0.909815	0.563057	0.05
320	Gut microbiota abundance (family Oxalobacteraceae id.2966)	Obesity due to excess calories	MR Egger	0.760835	1.01678	0.569314	0.0645576	0.05
320	Gut microbiota abundance (family Oxalobacteraceae id.2966)	Obesity due to excess calories	Inverse variance weighted (fixed effects)	0.978697	1.04721	0.914664	0.532802	0.05
320	Gut microbiota abundance (family Oxalobacteraceae id.2966)	Obesity due to excess calories	Weighted median	0.986237	1.08683	0.894956	0.779719	0.05
320	Gut microbiota abundance (family Oxalobacteraceae id.2966)	Obesity due to excess calories	Weighted mode	0.935128	1.12686	0.776016	0.494363	0.05
320	Gut microbiota abundance (family Oxalobacteraceae id.2966)	Obesity due to excess calories	MR RAPS	0.977463	1.0489	0.910895	0.52646	0.05
321	Gut microbiota abundance (family Pasteurellaceae id.3689)	Obesity due to excess calories	Inverse variance weighted (multiplicative random effects)	1.06345	1.17114	0.96567	0.211243	0.05
321	Gut microbiota abundance (family Pasteurellaceae id.3689)	Obesity due to excess calories	MR Egger	1.17535	1.47627	0.93577	0.150784	0.05
321	Gut microbiota abundance (family Pasteurellaceae id.3689)	Obesity due to excess calories	Inverse variance weighted (fixed effects)	1.06345	1.15332	0.980589	0.137171	0.05
321	Gut microbiota abundance (family Pasteurellaceae id.3689)	Obesity due to excess calories	Weighted median	1.033	1.16053	0.919486	0.584592	0.05
321	Gut microbiota abundance (family Pasteurellaceae id.3689)	Obesity due to excess calories	Weighted mode	1.0206	1.17956	0.883072	0.787116	0.05
321	Gut microbiota abundance (family Pasteurellaceae id.3689)	Obesity due to excess calories	MR RAPS	1.06663	1.16119	0.979775	0.136615	0.05
322	Gut microbiota abundance (family Peptococcaceae id.2024)	Obesity due to excess calories	Inverse variance weighted (multiplicative random effects)	0.977508	1.11543	0.856641	0.735509	0.05
322	Gut microbiota abundance (family Peptococcaceae id.2024)	Obesity due to excess calories	MR Egger	0.933308	1.49375	0.58314	0.740422	0.05
322	Gut microbiota abundance (family Peptococcaceae id.2024)	Obesity due to excess calories	Inverse variance weighted (fixed effects)	0.977508	1.09797	0.870262	0.701226	0.05
322	Gut microbiota abundance (family Peptococcaceae id.2024)	Obesity due to excess calories	Weighted median	0.975976	1.14578	0.831334	0.766369	0.05
322	Gut microbiota abundance (family Peptococcaceae id.2024)	Obesity due to excess calories	Weighted mode	0.955285	1.21658	0.750112	0.721736	0.05
322	Gut microbiota abundance (family Peptococcaceae id.2024)	Obesity due to excess calories	MR RAPS	0.976437	1.10245	0.864825	0.700212	0.05
323	Gut microbiota abundance (family Peptostreptococcaceae id.2042)	Obesity due to excess calories	Inverse variance weighted (multiplicative random effects)	1.12824	1.26721	1.00451	0.0417513	0.05
323	Gut microbiota abundance (family Peptostreptococcaceae id.2042)	Obesity due to excess calories	MR Egger	1.19204	1.6177	0.878388	0.235997	0.05
323	Gut microbiota abundance (family Peptostreptococcaceae id.2042)	Obesity due to excess calories	Inverse variance weighted (fixed effects)	1.12824	1.25304	1.01587	0.0241801	0.05
323	Gut microbiota abundance (family Peptostreptococcaceae id.2042)	Obesity due to excess calories	Weighted median	1.12132	1.30897	0.960565	0.146956	0.05
323	Gut microbiota abundance (family Peptostreptococcaceae id.2042)	Obesity due to excess calories	Weighted mode	1.12658	1.35079	0.939589	0.222337	0.05
323	Gut microbiota abundance (family Peptostreptococcaceae id.2042)	Obesity due to excess calories	MR RAPS	1.13407	1.26673	1.01531	0.0258035	0.05
324	Gut microbiota abundance (family Porphyromonadaceae id.943)	Obesity due to excess calories	Inverse variance weighted (multiplicative random effects)	0.970131	1.09483	0.859632	0.623068	0.05
324	Gut microbiota abundance (family Porphyromonadaceae id.943)	Obesity due to excess calories	MR Egger	1.36672	3.25429	0.573989	0.433713	0.05
324	Gut microbiota abundance (family Porphyromonadaceae id.943)	Obesity due to excess calories	Inverse variance weighted (fixed effects)	0.970131	1.14566	0.821491	0.720806	0.05
324	Gut microbiota abundance (family Porphyromonadaceae id.943)	Obesity due to excess calories	Weighted median	0.948716	1.17336	0.76708	0.627291	0.05
324	Gut microbiota abundance (family Porphyromonadaceae id.943)	Obesity due to excess calories	Weighted mode	0.920359	1.29644	0.653373	0.64764	0.05
324	Gut microbiota abundance (family Porphyromonadaceae id.943)	Obesity due to excess calories	MR RAPS	0.969412	1.15755	0.811855	0.731383	0.05
325	Gut microbiota abundance (family Prevotellaceae id.960)	Obesity due to excess calories	Inverse variance weighted (multiplicative random effects)	0.977263	1.13107	0.844373	0.75776	0.05
325	Gut microbiota abundance (family Prevotellaceae id.960)	Obesity due to excess calories	MR Egger	1.45964	3.58971	0.593516	0.379471	0.05
325	Gut microbiota abundance (family Prevotellaceae id.960)	Obesity due to excess calories	Inverse variance weighted (fixed effects)	0.977263	1.09859	0.869336	0.700081	0.05
325	Gut microbiota abundance (family Prevotellaceae id.960)	Obesity due to excess calories	Weighted median	0.95366	1.13432	0.801772	0.59191	0.05
325	Gut microbiota abundance (family Prevotellaceae id.960)	Obesity due to excess calories	Weighted mode	0.987964	1.32163	0.738536	0.936339	0.05
325	Gut microbiota abundance (family Prevotellaceae id.960)	Obesity due to excess calories	MR RAPS	0.975758	1.10153	0.864344	0.691581	0.05
326	Gut microbiota abundance (family Rhodospirillaceae id.2717)	Obesity due to excess calories	Inverse variance weighted (multiplicative random effects)	0.992116	1.07565	0.915068	0.84781	0.05
326	Gut microbiota abundance (family Rhodospirillaceae id.2717)	Obesity due to excess calories	MR Egger	1.11561	1.62742	0.764764	0.543073	0.05
326	Gut microbiota abundance (family Rhodospirillaceae id.2717)	Obesity due to excess calories	Inverse variance weighted (fixed effects)	0.992116	1.07887	0.912335	0.853178	0.05
326	Gut microbiota abundance (family Rhodospirillaceae id.2717)	Obesity due to excess calories	Weighted median	1.02026	1.14985	0.905271	0.742356	0.05
326	Gut microbiota abundance (family Rhodospirillaceae id.2717)	Obesity due to excess calories	Weighted mode	1.03314	1.26181	0.845907	0.754361	0.05
326	Gut microbiota abundance (family Rhodospirillaceae id.2717)	Obesity due to excess calories	MR RAPS	0.991729	1.08298	0.908164	0.85329	0.05
327	Gut microbiota abundance (family Rikenellaceae id.967)	Obesity due to excess calories	Inverse variance weighted (multiplicative random effects)	1.00265	1.06675	0.942394	0.933386	0.05
327	Gut microbiota abundance (family Rikenellaceae id.967)	Obesity due to excess calories	MR Egger	1.00815	1.46156	0.695394	0.963516	0.05
327	Gut microbiota abundance (family Rikenellaceae id.967)	Obesity due to excess calories	Inverse variance weighted (fixed effects)	1.00265	1.12079	0.896953	0.96291	0.05
327	Gut microbiota abundance (family Rikenellaceae id.967)	Obesity due to excess calories	Weighted median	1.00321	1.15922	0.868204	0.965285	0.05
327	Gut microbiota abundance (family Rikenellaceae id.967)	Obesity due to excess calories	Weighted mode	1.04699	1.31139	0.835903	0.694977	0.05
327	Gut microbiota abundance (family Rikenellaceae id.967)	Obesity due to excess calories	MR RAPS	1.00268	1.12952	0.890083	0.964861	0.05
328	Gut microbiota abundance (family Ruminococcaceae id.2050)	Obesity due to excess calories	Inverse variance weighted (multiplicative random effects)	0.926459	1.03265	0.831185	0.167698	0.05
328	Gut microbiota abundance (family Ruminococcaceae id.2050)	Obesity due to excess calories	MR Egger	0.737135	1.02734	0.528906	0.0718683	0.05
328	Gut microbiota abundance (family Ruminococcaceae id.2050)	Obesity due to excess calories	Inverse variance weighted (fixed effects)	0.926459	1.05902	0.810488	0.262926	0.05
328	Gut microbiota abundance (family Ruminococcaceae id.2050)	Obesity due to excess calories	Weighted median	0.859848	1.02651	0.720243	0.0948202	0.05
328	Gut microbiota abundance (family Ruminococcaceae id.2050)	Obesity due to excess calories	Weighted mode	0.855887	1.07813	0.679454	0.222951	0.05
328	Gut microbiota abundance (family Ruminococcaceae id.2050)	Obesity due to excess calories	MR RAPS	0.924949	1.06553	0.802917	0.27981	0.05
329	Gut microbiota abundance (family Streptococcaceae id.1850)	Obesity due to excess calories	Inverse variance weighted (multiplicative random effects)	1.0561	1.20869	0.922781	0.4279	0.05
329	Gut microbiota abundance (family Streptococcaceae id.1850)	Obesity due to excess calories	MR Egger	1.36088	2.57526	0.719153	0.30974	0.05
329	Gut microbiota abundance (family Streptococcaceae id.1850)	Obesity due to excess calories	Inverse variance weighted (fixed effects)	1.0561	1.20918	0.922403	0.429299	0.05
329	Gut microbiota abundance (family Streptococcaceae id.1850)	Obesity due to excess calories	Weighted median	1.14104	1.36142	0.956336	0.143069	0.05
329	Gut microbiota abundance (family Streptococcaceae id.1850)	Obesity due to excess calories	Weighted mode	1.2124	1.56008	0.942203	0.165222	0.05
329	Gut microbiota abundance (family Streptococcaceae id.1850)	Obesity due to excess calories	MR RAPS	1.05843	1.21989	0.91835	0.433005	0.05
330	Gut microbiota abundance (family Veillonellaceae id.2172)	Obesity due to excess calories	Inverse variance weighted (multiplicative random effects)	0.929074	1.0036	0.860078	0.0616784	0.05
330	Gut microbiota abundance (family Veillonellaceae id.2172)	Obesity due to excess calories	MR Egger	1.00933	1.23235	0.826674	0.922717	0.05
330	Gut microbiota abundance (family Veillonellaceae id.2172)	Obesity due to excess calories	Inverse variance weighted (fixed effects)	0.929074	1.02009	0.846182	0.122852	0.05
330	Gut microbiota abundance (family Veillonellaceae id.2172)	Obesity due to excess calories	Weighted median	1.00324	1.15125	0.874264	0.963203	0.05
330	Gut microbiota abundance (family Veillonellaceae id.2172)	Obesity due to excess calories	Weighted mode	1.02454	1.20746	0.869323	0.776144	0.05
330	Gut microbiota abundance (family Veillonellaceae id.2172)	Obesity due to excess calories	MR RAPS	0.925851	1.0237	0.837352	0.132846	0.05
331	Gut microbiota abundance (family Verrucomicrobiaceae id.4036)	Obesity due to excess calories	Inverse variance weighted (multiplicative random effects)	0.932493	1.07537	0.8086	0.336576	0.05
331	Gut microbiota abundance (family Verrucomicrobiaceae id.4036)	Obesity due to excess calories	MR Egger	1.44684	2.31118	0.905745	0.112759	0.05
331	Gut microbiota abundance (family Verrucomicrobiaceae id.4036)	Obesity due to excess calories	Inverse variance weighted (fixed effects)	0.932493	1.04281	0.833846	0.220508	0.05
331	Gut microbiota abundance (family Verrucomicrobiaceae id.4036)	Obesity due to excess calories	Weighted median	1.00468	1.17369	0.860011	0.953041	0.05
331	Gut microbiota abundance (family Verrucomicrobiaceae id.4036)	Obesity due to excess calories	Weighted mode	1.07815	1.38519	0.839169	0.569223	0.05
331	Gut microbiota abundance (family Verrucomicrobiaceae id.4036)	Obesity due to excess calories	MR RAPS	0.927251	1.04189	0.825223	0.204102	0.05
332	Gut microbiota abundance (family Victivallaceae id.2255)	Obesity due to excess calories	Inverse variance weighted (multiplicative random effects)	0.961194	1.03895	0.889257	0.318648	0.05
332	Gut microbiota abundance (family Victivallaceae id.2255)	Obesity due to excess calories	MR Egger	1.0153	1.56099	0.660374	0.939022	0.05
332	Gut microbiota abundance (family Victivallaceae id.2255)	Obesity due to excess calories	Inverse variance weighted (fixed effects)	0.961194	1.02423	0.902036	0.222	0.05
332	Gut microbiota abundance (family Victivallaceae id.2255)	Obesity due to excess calories	Weighted median	0.940128	1.02999	0.858109	0.184961	0.05
332	Gut microbiota abundance (family Victivallaceae id.2255)	Obesity due to excess calories	Weighted mode	0.932315	1.05538	0.823597	0.293849	0.05
332	Gut microbiota abundance (family Victivallaceae id.2255)	Obesity due to excess calories	MR RAPS	0.958747	1.02413	0.89754	0.210695	0.05
333	Gut microbiota abundance (genus Actinomyces id.423)	Obesity due to excess calories	Inverse variance weighted (multiplicative random effects)	0.934027	1.05333	0.828238	0.265772	0.05
333	Gut microbiota abundance (genus Actinomyces id.423)	Obesity due to excess calories	MR Egger	1.11641	1.58657	0.785573	0.465742	0.05
333	Gut microbiota abundance (genus Actinomyces id.423)	Obesity due to excess calories	Inverse variance weighted (fixed effects)	0.934027	1.04585	0.834163	0.236807	0.05
333	Gut microbiota abundance (genus Actinomyces id.423)	Obesity due to excess calories	Weighted median	0.974989	1.14487	0.830312	0.757262	0.05
333	Gut microbiota abundance (genus Actinomyces id.423)	Obesity due to excess calories	Weighted mode	0.975402	1.15581	0.823152	0.785162	0.05
333	Gut microbiota abundance (genus Actinomyces id.423)	Obesity due to excess calories	MR RAPS	0.931183	1.05077	0.825204	0.247432	0.05
334	Gut microbiota abundance (genus Adlercreutzia id.812)	Obesity due to excess calories	Inverse variance weighted (multiplicative random effects)	1.01911	1.1909	0.872108	0.811723	0.05
334	Gut microbiota abundance (genus Adlercreutzia id.812)	Obesity due to excess calories	MR Egger	0.952939	2.35661	0.385338	0.90393	0.05
334	Gut microbiota abundance (genus Adlercreutzia id.812)	Obesity due to excess calories	Inverse variance weighted (fixed effects)	1.01911	1.14403	0.907831	0.748281	0.05
334	Gut microbiota abundance (genus Adlercreutzia id.812)	Obesity due to excess calories	Weighted median	1.04446	1.23097	0.886207	0.603835	0.05
334	Gut microbiota abundance (genus Adlercreutzia id.812)	Obesity due to excess calories	Weighted mode	1.15764	1.55798	0.86017	0.366225	0.05
334	Gut microbiota abundance (genus Adlercreutzia id.812)	Obesity due to excess calories	MR RAPS	1.0207	1.15035	0.905667	0.736977	0.05
335	Gut microbiota abundance (genus Akkermansia id.4037)	Obesity due to excess calories	Inverse variance weighted (multiplicative random effects)	0.932646	1.07552	0.808754	0.337617	0.05
335	Gut microbiota abundance (genus Akkermansia id.4037)	Obesity due to excess calories	MR Egger	1.44859	2.31182	0.907693	0.111119	0.05
335	Gut microbiota abundance (genus Akkermansia id.4037)	Obesity due to excess calories	Inverse variance weighted (fixed effects)	0.932646	1.04294	0.834017	0.221419	0.05
335	Gut microbiota abundance (genus Akkermansia id.4037)	Obesity due to excess calories	Weighted median	1.00509	1.19582	0.844782	0.954335	0.05
335	Gut microbiota abundance (genus Akkermansia id.4037)	Obesity due to excess calories	Weighted mode	1.07781	1.3914	0.834894	0.577949	0.05
335	Gut microbiota abundance (genus Akkermansia id.4037)	Obesity due to excess calories	MR RAPS	0.92742	1.04203	0.825414	0.204995	0.05
336	Gut microbiota abundance (genus Alistipes id.968)	Obesity due to excess calories	Inverse variance weighted (multiplicative random effects)	1.06888	1.17486	0.972458	0.167287	0.05
336	Gut microbiota abundance (genus Alistipes id.968)	Obesity due to excess calories	MR Egger	0.956186	2.17613	0.420145	0.906047	0.05
336	Gut microbiota abundance (genus Alistipes id.968)	Obesity due to excess calories	Inverse variance weighted (fixed effects)	1.06888	1.24447	0.91806	0.39071	0.05
336	Gut microbiota abundance (genus Alistipes id.968)	Obesity due to excess calories	Weighted median	1.08668	1.32266	0.892809	0.407026	0.05
336	Gut microbiota abundance (genus Alistipes id.968)	Obesity due to excess calories	Weighted mode	1.07392	1.48443	0.776936	0.675041	0.05
336	Gut microbiota abundance (genus Alistipes id.968)	Obesity due to excess calories	MR RAPS	1.07012	1.25957	0.909171	0.415085	0.05
337	Gut microbiota abundance (genus Allisonella id.2174)	Obesity due to excess calories	Inverse variance weighted (multiplicative random effects)	0.99919	1.07901	0.925278	0.983506	0.05
337	Gut microbiota abundance (genus Allisonella id.2174)	Obesity due to excess calories	MR Egger	1.20672	2.31892	0.627949	0.521732	0.05
337	Gut microbiota abundance (genus Allisonella id.2174)	Obesity due to excess calories	Inverse variance weighted (fixed effects)	0.99919	1.06977	0.933265	0.98143	0.05
337	Gut microbiota abundance (genus Allisonella id.2174)	Obesity due to excess calories	Weighted median	0.965257	1.05389	0.884082	0.430125	0.05
337	Gut microbiota abundance (genus Allisonella id.2174)	Obesity due to excess calories	Weighted mode	0.963717	1.07885	0.860869	0.541402	0.05
337	Gut microbiota abundance (genus Allisonella id.2174)	Obesity due to excess calories	MR RAPS	0.999143	1.07264	0.930681	0.981111	0.05
338	Gut microbiota abundance (genus Alloprevotella id.961)	Obesity due to excess calories	Inverse variance weighted (multiplicative random effects)	0.998005	1.05627	0.942955	0.944996	0.05
338	Gut microbiota abundance (genus Alloprevotella id.961)	Obesity due to excess calories	MR Egger	0.818989	2.38179	0.281614	0.639408	0.05
338	Gut microbiota abundance (genus Alloprevotella id.961)	Obesity due to excess calories	Inverse variance weighted (fixed effects)	0.998005	1.08858	0.914966	0.964058	0.05
338	Gut microbiota abundance (genus Alloprevotella id.961)	Obesity due to excess calories	Weighted median	0.991394	1.10974	0.885671	0.880586	0.05
338	Gut microbiota abundance (genus Alloprevotella id.961)	Obesity due to excess calories	Weighted mode	0.972425	1.11669	0.8468	0.712176	0.05
338	Gut microbiota abundance (genus Alloprevotella id.961)	Obesity due to excess calories	MR RAPS	0.997971	1.09525	0.909334	0.965854	0.05
339	Gut microbiota abundance (genus Anaerofilum id.2053)	Obesity due to excess calories	Inverse variance weighted (multiplicative random effects)	1.00759	1.06089	0.956971	0.773626	0.05
339	Gut microbiota abundance (genus Anaerofilum id.2053)	Obesity due to excess calories	MR Egger	1.16409	1.90895	0.709868	0.506794	0.05
339	Gut microbiota abundance (genus Anaerofilum id.2053)	Obesity due to excess calories	Inverse variance weighted (fixed effects)	1.00759	1.09032	0.931147	0.850944	0.05
339	Gut microbiota abundance (genus Anaerofilum id.2053)	Obesity due to excess calories	Weighted median	0.992314	1.09486	0.899375	0.877786	0.05
339	Gut microbiota abundance (genus Anaerofilum id.2053)	Obesity due to excess calories	Weighted mode	0.997143	1.17252	0.847996	0.973148	0.05
339	Gut microbiota abundance (genus Anaerofilum id.2053)	Obesity due to excess calories	MR RAPS	1.00774	1.09577	0.926775	0.856846	0.05
340	Gut microbiota abundance (genus Anaerostipes id.1991)	Obesity due to excess calories	Inverse variance weighted (multiplicative random effects)	1.16681	1.34301	1.01372	0.0315606	0.05
340	Gut microbiota abundance (genus Anaerostipes id.1991)	Obesity due to excess calories	MR Egger	1.27474	2.29559	0.707857	0.387871	0.05
340	Gut microbiota abundance (genus Anaerostipes id.1991)	Obesity due to excess calories	Inverse variance weighted (fixed effects)	1.16681	1.32805	1.02514	0.0194909	0.05
340	Gut microbiota abundance (genus Anaerostipes id.1991)	Obesity due to excess calories	Weighted median	1.04561	1.25496	0.87119	0.631915	0.05
340	Gut microbiota abundance (genus Anaerostipes id.1991)	Obesity due to excess calories	Weighted mode	1.01348	1.41037	0.728281	0.938001	0.05
340	Gut microbiota abundance (genus Anaerostipes id.1991)	Obesity due to excess calories	MR RAPS	1.17657	1.34906	1.02614	0.0198211	0.05
341	Gut microbiota abundance (genus Anaerotruncus id.2054)	Obesity due to excess calories	Inverse variance weighted (multiplicative random effects)	1.05991	1.19053	0.943626	0.326416	0.05
341	Gut microbiota abundance (genus Anaerotruncus id.2054)	Obesity due to excess calories	MR Egger	0.724309	1.21392	0.432172	0.199236	0.05
341	Gut microbiota abundance (genus Anaerotruncus id.2054)	Obesity due to excess calories	Inverse variance weighted (fixed effects)	1.05991	1.21177	0.927089	0.394341	0.05
341	Gut microbiota abundance (genus Anaerotruncus id.2054)	Obesity due to excess calories	Weighted median	1.01229	1.22012	0.839861	0.897981	0.05
341	Gut microbiota abundance (genus Anaerotruncus id.2054)	Obesity due to excess calories	Weighted mode	1.25976	1.7482	0.907792	0.194593	0.05
341	Gut microbiota abundance (genus Anaerotruncus id.2054)	Obesity due to excess calories	MR RAPS	1.06259	1.22476	0.921891	0.402174	0.05
342	Gut microbiota abundance (genus Bacteroides id.918)	Obesity due to excess calories	Inverse variance weighted (multiplicative random effects)	0.954091	1.20283	0.756789	0.690925	0.05
342	Gut microbiota abundance (genus Bacteroides id.918)	Obesity due to excess calories	MR Egger	1.2263	5.93417	0.253417	0.769984	0.05
342	Gut microbiota abundance (genus Bacteroides id.918)	Obesity due to excess calories	Inverse variance weighted (fixed effects)	0.954091	1.11571	0.81588	0.556118	0.05
342	Gut microbiota abundance (genus Bacteroides id.918)	Obesity due to excess calories	Weighted median	0.915948	1.15054	0.729186	0.45047	0.05
342	Gut microbiota abundance (genus Bacteroides id.918)	Obesity due to excess calories	Weighted mode	0.860286	1.37624	0.537762	0.55007	0.05
342	Gut microbiota abundance (genus Bacteroides id.918)	Obesity due to excess calories	MR RAPS	0.949715	1.11481	0.80907	0.528089	0.05
343	Gut microbiota abundance (genus Barnesiella id.944)	Obesity due to excess calories	Inverse variance weighted (multiplicative random effects)	0.944457	1.05757	0.84344	0.322114	0.05
343	Gut microbiota abundance (genus Barnesiella id.944)	Obesity due to excess calories	MR Egger	1.15366	2.01097	0.66183	0.583773	0.05
343	Gut microbiota abundance (genus Barnesiella id.944)	Obesity due to excess calories	Inverse variance weighted (fixed effects)	0.944457	1.06576	0.83696	0.353964	0.05
343	Gut microbiota abundance (genus Barnesiella id.944)	Obesity due to excess calories	Weighted median	0.944109	1.11756	0.797576	0.50391	0.05
343	Gut microbiota abundance (genus Barnesiella id.944)	Obesity due to excess calories	Weighted mode	0.883882	1.17354	0.665719	0.411588	0.05
343	Gut microbiota abundance (genus Barnesiella id.944)	Obesity due to excess calories	MR RAPS	0.942207	1.07005	0.829638	0.359128	0.05
344	Gut microbiota abundance (genus Bifidobacterium id.436)	Obesity due to excess calories	Inverse variance weighted (multiplicative random effects)	0.98736	1.07551	0.906436	0.770624	0.05
344	Gut microbiota abundance (genus Bifidobacterium id.436)	Obesity due to excess calories	MR Egger	1.03641	1.45016	0.740718	0.817771	0.05
344	Gut microbiota abundance (genus Bifidobacterium id.436)	Obesity due to excess calories	Inverse variance weighted (fixed effects)	0.98736	1.1128	0.87606	0.834866	0.05
344	Gut microbiota abundance (genus Bifidobacterium id.436)	Obesity due to excess calories	Weighted median	1.01716	1.19399	0.86652	0.835191	0.05
344	Gut microbiota abundance (genus Bifidobacterium id.436)	Obesity due to excess calories	Weighted mode	1.01737	1.23674	0.836917	0.866169	0.05
344	Gut microbiota abundance (genus Bifidobacterium id.436)	Obesity due to excess calories	MR RAPS	0.987133	1.12138	0.868955	0.842211	0.05
345	Gut microbiota abundance (genus Bilophila id.3170)	Obesity due to excess calories	Inverse variance weighted (multiplicative random effects)	1.01803	1.14156	0.90787	0.759749	0.05
345	Gut microbiota abundance (genus Bilophila id.3170)	Obesity due to excess calories	MR Egger	0.808774	1.60508	0.407528	0.511011	0.05
345	Gut microbiota abundance (genus Bilophila id.3170)	Obesity due to excess calories	Inverse variance weighted (fixed effects)	1.01803	1.14783	0.902908	0.770405	0.05
345	Gut microbiota abundance (genus Bilophila id.3170)	Obesity due to excess calories	Weighted median	1.02869	1.21661	0.869787	0.741113	0.05
345	Gut microbiota abundance (genus Bilophila id.3170)	Obesity due to excess calories	Weighted mode	1.07283	1.46017	0.788243	0.66354	0.05
345	Gut microbiota abundance (genus Bilophila id.3170)	Obesity due to excess calories	MR RAPS	1.01873	1.15638	0.897476	0.774064	0.05
346	Gut microbiota abundance (genus Blautia id.1992)	Obesity due to excess calories	Inverse variance weighted (multiplicative random effects)	1.04008	1.21391	0.89114	0.618232	0.05
346	Gut microbiota abundance (genus Blautia id.1992)	Obesity due to excess calories	Inverse variance weighted (fixed effects)	1.04008	1.45507	0.743446	0.818561	0.05
346	Gut microbiota abundance (genus Blautia id.1992)	Obesity due to excess calories	MR RAPS	1.0403	1.49421	0.724277	0.83066	0.05
347	Gut microbiota abundance (genus Butyricicoccus id.2055)	Obesity due to excess calories	Inverse variance weighted (multiplicative random effects)	0.838328	0.992835	0.707867	0.0410203	0.05
347	Gut microbiota abundance (genus Butyricicoccus id.2055)	Obesity due to excess calories	MR Egger	0.820772	1.26338	0.533225	0.320461	0.05
347	Gut microbiota abundance (genus Butyricicoccus id.2055)	Obesity due to excess calories	Inverse variance weighted (fixed effects)	0.838328	0.965595	0.727836	0.014464	0.05
347	Gut microbiota abundance (genus Butyricicoccus id.2055)	Obesity due to excess calories	Weighted median	0.796674	0.960211	0.66099	0.0170218	0.05
347	Gut microbiota abundance (genus Butyricicoccus id.2055)	Obesity due to excess calories	Weighted mode	0.79212	0.984197	0.637529	0.0734582	0.05
347	Gut microbiota abundance (genus Butyricicoccus id.2055)	Obesity due to excess calories	MR RAPS	0.832696	0.968931	0.715617	0.0178716	0.05
348	Gut microbiota abundance (genus Butyricimonas id.945)	Obesity due to excess calories	Inverse variance weighted (multiplicative random effects)	1.10411	1.21388	1.00427	0.0405553	0.05
348	Gut microbiota abundance (genus Butyricimonas id.945)	Obesity due to excess calories	MR Egger	1.15227	1.75661	0.755842	0.479259	0.05
348	Gut microbiota abundance (genus Butyricimonas id.945)	Obesity due to excess calories	Inverse variance weighted (fixed effects)	1.10411	1.22864	0.992202	0.0693046	0.05
348	Gut microbiota abundance (genus Butyricimonas id.945)	Obesity due to excess calories	Weighted median	1.09858	1.27574	0.94602	0.217747	0.05
348	Gut microbiota abundance (genus Butyricimonas id.945)	Obesity due to excess calories	Weighted mode	1.10583	1.39389	0.877308	0.411036	0.05
348	Gut microbiota abundance (genus Butyricimonas id.945)	Obesity due to excess calories	MR RAPS	1.10747	1.24097	0.988332	0.0787691	0.05
349	Gut microbiota abundance (genus Butyrivibrio id.1993)	Obesity due to excess calories	Inverse variance weighted (multiplicative random effects)	0.964057	1.00774	0.922264	0.105484	0.05
349	Gut microbiota abundance (genus Butyrivibrio id.1993)	Obesity due to excess calories	MR Egger	0.874098	1.11677	0.684156	0.259926	0.05
349	Gut microbiota abundance (genus Butyrivibrio id.1993)	Obesity due to excess calories	Inverse variance weighted (fixed effects)	0.964057	1.01554	0.915184	0.167879	0.05
349	Gut microbiota abundance (genus Butyrivibrio id.1993)	Obesity due to excess calories	Weighted median	0.978416	1.05071	0.911092	0.548564	0.05
349	Gut microbiota abundance (genus Butyrivibrio id.1993)	Obesity due to excess calories	Weighted mode	0.980028	1.10552	0.868781	0.747632	0.05
349	Gut microbiota abundance (genus Butyrivibrio id.1993)	Obesity due to excess calories	MR RAPS	0.962975	1.01749	0.911382	0.179298	0.05
350	Gut microbiota abundance (genus Candidatus Soleaferrea id.11350)	Obesity due to excess calories	Inverse variance weighted (multiplicative random effects)	1.05466	1.11345	0.998976	0.0544827	0.05
350	Gut microbiota abundance (genus Candidatus Soleaferrea id.11350)	Obesity due to excess calories	MR Egger	0.74484	2.21898	0.250018	0.553471	0.05
350	Gut microbiota abundance (genus Candidatus Soleaferrea id.11350)	Obesity due to excess calories	Inverse variance weighted (fixed effects)	1.05466	1.15515	0.96292	0.251699	0.05
350	Gut microbiota abundance (genus Candidatus Soleaferrea id.11350)	Obesity due to excess calories	Weighted median	1.04919	1.18165	0.931574	0.428623	0.05
350	Gut microbiota abundance (genus Candidatus Soleaferrea id.11350)	Obesity due to excess calories	Weighted mode	1.05256	1.24078	0.892888	0.558619	0.05
350	Gut microbiota abundance (genus Candidatus Soleaferrea id.11350)	Obesity due to excess calories	MR RAPS	1.05542	1.16383	0.957105	0.279626	0.05
351	Gut microbiota abundance (genus Catenibacterium id.2153)	Obesity due to excess calories	Inverse variance weighted (multiplicative random effects)	1.05041	1.14832	0.960847	0.279426	0.05
351	Gut microbiota abundance (genus Catenibacterium id.2153)	Obesity due to excess calories	MR Egger	1.15279	10.4834	0.126765	0.856561	0.05
351	Gut microbiota abundance (genus Catenibacterium id.2153)	Obesity due to excess calories	Inverse variance weighted (fixed effects)	1.05041	1.16432	0.947645	0.349139	0.05
351	Gut microbiota abundance (genus Catenibacterium id.2153)	Obesity due to excess calories	Weighted median	1.03577	1.17267	0.914863	0.578891	0.05
351	Gut microbiota abundance (genus Catenibacterium id.2153)	Obesity due to excess calories	Weighted mode	1.00727	1.20421	0.842543	0.941629	0.05
351	Gut microbiota abundance (genus Catenibacterium id.2153)	Obesity due to excess calories	MR RAPS	1.05186	1.17408	0.942368	0.36729	0.05
352	Gut microbiota abundance (genus Christensenellaceae R 7group id.11283)	Obesity due to excess calories	Inverse variance weighted (multiplicative random effects)	0.95868	1.17738	0.780603	0.687322	0.05
352	Gut microbiota abundance (genus Christensenellaceae R 7group id.11283)	Obesity due to excess calories	MR Egger	1.61145	3.51935	0.737853	0.19876	0.05
352	Gut microbiota abundance (genus Christensenellaceae R 7group id.11283)	Obesity due to excess calories	Inverse variance weighted (fixed effects)	0.95868	1.13284	0.811295	0.620263	0.05
352	Gut microbiota abundance (genus Christensenellaceae R 7group id.11283)	Obesity due to excess calories	Weighted median	0.99821	1.27549	0.781208	0.988568	0.05
352	Gut microbiota abundance (genus Christensenellaceae R 7group id.11283)	Obesity due to excess calories	Weighted mode	1.09946	1.63488	0.739395	0.653703	0.05
352	Gut microbiota abundance (genus Christensenellaceae R 7group id.11283)	Obesity due to excess calories	MR RAPS	0.955704	1.13741	0.803024	0.609934	0.05
353	Gut microbiota abundance (genus Clostridium innocuum group id.14397)	Obesity due to excess calories	Inverse variance weighted (multiplicative random effects)	0.99943	1.09741	0.910201	0.990474	0.05
353	Gut microbiota abundance (genus Clostridium innocuum group id.14397)	Obesity due to excess calories	MR Egger	1.12996	2.05892	0.620137	0.647199	0.05
353	Gut microbiota abundance (genus Clostridium innocuum group id.14397)	Obesity due to excess calories	Inverse variance weighted (fixed effects)	0.99943	1.07907	0.925672	0.98838	0.05
353	Gut microbiota abundance (genus Clostridium innocuum group id.14397)	Obesity due to excess calories	Weighted median	0.997753	1.10664	0.899584	0.966046	0.05
353	Gut microbiota abundance (genus Clostridium innocuum group id.14397)	Obesity due to excess calories	Weighted mode	0.994593	1.13614	0.87068	0.938578	0.05
353	Gut microbiota abundance (genus Clostridium innocuum group id.14397)	Obesity due to excess calories	MR RAPS	0.999397	1.08293	0.922305	0.988256	0.05
354	Gut microbiota abundance (genus Clostridium sensustricto1 id.1873)	Obesity due to excess calories	Inverse variance weighted (multiplicative random effects)	0.959857	1.0305	0.894053	0.258171	0.05
354	Gut microbiota abundance (genus Clostridium sensustricto1 id.1873)	Obesity due to excess calories	MR Egger	0.892513	1.52286	0.523082	0.59615	0.05
354	Gut microbiota abundance (genus Clostridium sensustricto1 id.1873)	Obesity due to excess calories	Inverse variance weighted (fixed effects)	0.959857	1.10867	0.831022	0.577414	0.05
354	Gut microbiota abundance (genus Clostridium sensustricto1 id.1873)	Obesity due to excess calories	Weighted median	0.933725	1.1145	0.782272	0.447595	0.05
354	Gut microbiota abundance (genus Clostridium sensustricto1 id.1873)	Obesity due to excess calories	Weighted mode	0.916506	1.14529	0.733421	0.48594	0.05
354	Gut microbiota abundance (genus Clostridium sensustricto1 id.1873)	Obesity due to excess calories	MR RAPS	0.959506	1.12057	0.821594	0.601578	0.05
355	Gut microbiota abundance (genus Collinsella id.815)	Obesity due to excess calories	Inverse variance weighted (multiplicative random effects)	1.00564	1.19409	0.846936	0.948803	0.05
355	Gut microbiota abundance (genus Collinsella id.815)	Obesity due to excess calories	MR Egger	1.30201	2.81779	0.601616	0.456403	0.05
355	Gut microbiota abundance (genus Collinsella id.815)	Obesity due to excess calories	Inverse variance weighted (fixed effects)	1.00564	1.16919	0.86497	0.941657	0.05
355	Gut microbiota abundance (genus Collinsella id.815)	Obesity due to excess calories	Weighted median	0.95814	1.18933	0.771891	0.698202	0.05
355	Gut microbiota abundance (genus Collinsella id.815)	Obesity due to excess calories	Weighted mode	0.86443	1.21975	0.612615	0.431003	0.05
355	Gut microbiota abundance (genus Collinsella id.815)	Obesity due to excess calories	MR RAPS	1.00597	1.17785	0.859181	0.941007	0.05
356	Gut microbiota abundance (genus Coprobacter id.949)	Obesity due to excess calories	Inverse variance weighted (multiplicative random effects)	1.0661	1.18214	0.961448	0.224672	0.05
356	Gut microbiota abundance (genus Coprobacter id.949)	Obesity due to excess calories	MR Egger	1.05031	1.70336	0.647629	0.826116	0.05
356	Gut microbiota abundance (genus Coprobacter id.949)	Obesity due to excess calories	Inverse variance weighted (fixed effects)	1.0661	1.16282	0.977424	0.148567	0.05
356	Gut microbiota abundance (genus Coprobacter id.949)	Obesity due to excess calories	Weighted median	1.06712	1.20882	0.942035	0.307118	0.05
356	Gut microbiota abundance (genus Coprobacter id.949)	Obesity due to excess calories	Weighted mode	1.07213	1.30061	0.883784	0.495957	0.05
356	Gut microbiota abundance (genus Coprobacter id.949)	Obesity due to excess calories	MR RAPS	1.07001	1.1721	0.976818	0.145526	0.05
357	Gut microbiota abundance (genus Coprococcus1 id.11301)	Obesity due to excess calories	Inverse variance weighted (multiplicative random effects)	0.99045	1.11509	0.879745	0.873922	0.05
357	Gut microbiota abundance (genus Coprococcus1 id.11301)	Obesity due to excess calories	MR Egger	1.0592	1.50016	0.747855	0.721252	0.05
357	Gut microbiota abundance (genus Coprococcus1 id.11301)	Obesity due to excess calories	Inverse variance weighted (fixed effects)	0.99045	1.12157	0.874663	0.879751	0.05
357	Gut microbiota abundance (genus Coprococcus1 id.11301)	Obesity due to excess calories	Weighted median	0.9814	1.16442	0.827147	0.829606	0.05
357	Gut microbiota abundance (genus Coprococcus1 id.11301)	Obesity due to excess calories	Weighted mode	0.984273	1.25464	0.772166	0.900673	0.05
357	Gut microbiota abundance (genus Coprococcus1 id.11301)	Obesity due to excess calories	MR RAPS	0.990094	1.12886	0.868387	0.881742	0.05
358	Gut microbiota abundance (genus Coprococcus2 id.11302)	Obesity due to excess calories	Inverse variance weighted (multiplicative random effects)	1.12962	1.29513	0.985269	0.0805935	0.05
358	Gut microbiota abundance (genus Coprococcus2 id.11302)	Obesity due to excess calories	MR Egger	1.67291	6.46727	0.432739	0.402872	0.05
358	Gut microbiota abundance (genus Coprococcus2 id.11302)	Obesity due to excess calories	Inverse variance weighted (fixed effects)	1.12962	1.29384	0.986252	0.0783931	0.05
358	Gut microbiota abundance (genus Coprococcus2 id.11302)	Obesity due to excess calories	Weighted median	1.11734	1.33565	0.934707	0.223052	0.05
358	Gut microbiota abundance (genus Coprococcus2 id.11302)	Obesity due to excess calories	Weighted mode	1.07053	1.4636	0.783019	0.682138	0.05
358	Gut microbiota abundance (genus Coprococcus2 id.11302)	Obesity due to excess calories	MR RAPS	1.13611	1.31245	0.983463	0.0830106	0.05
359	Gut microbiota abundance (genus Coprococcus3 id.11303)	Obesity due to excess calories	Inverse variance weighted (multiplicative random effects)	1.06132	1.33255	0.845301	0.608255	0.05
359	Gut microbiota abundance (genus Coprococcus3 id.11303)	Obesity due to excess calories	MR Egger	0.512249	2.23487	0.117411	0.324199	0.05
359	Gut microbiota abundance (genus Coprococcus3 id.11303)	Obesity due to excess calories	Inverse variance weighted (fixed effects)	1.06132	1.2491	0.901774	0.473963	0.05
359	Gut microbiota abundance (genus Coprococcus3 id.11303)	Obesity due to excess calories	Weighted median	0.965574	1.23536	0.754708	0.780495	0.05
359	Gut microbiota abundance (genus Coprococcus3 id.11303)	Obesity due to excess calories	Weighted mode	0.933333	1.34574	0.64731	0.722657	0.05
359	Gut microbiota abundance (genus Coprococcus3 id.11303)	Obesity due to excess calories	MR RAPS	1.06715	1.26218	0.902254	0.447911	0.05
360	Gut microbiota abundance (genus Defluviitaleaceae UCG011 id.11287)	Obesity due to excess calories	Inverse variance weighted (multiplicative random effects)	0.952158	1.0694	0.847772	0.407961	0.05
360	Gut microbiota abundance (genus Defluviitaleaceae UCG011 id.11287)	Obesity due to excess calories	MR Egger	1.29196	2.06392	0.808739	0.247702	0.05
360	Gut microbiota abundance (genus Defluviitaleaceae UCG011 id.11287)	Obesity due to excess calories	Inverse variance weighted (fixed effects)	0.952158	1.06331	0.852622	0.38417	0.05
360	Gut microbiota abundance (genus Defluviitaleaceae UCG011 id.11287)	Obesity due to excess calories	Weighted median	0.921932	1.06883	0.795221	0.281235	0.05
360	Gut microbiota abundance (genus Defluviitaleaceae UCG011 id.11287)	Obesity due to excess calories	Weighted mode	0.934937	1.1693	0.747548	0.571792	0.05
360	Gut microbiota abundance (genus Defluviitaleaceae UCG011 id.11287)	Obesity due to excess calories	MR RAPS	0.949031	1.06482	0.845831	0.373105	0.05
361	Gut microbiota abundance (genus Desulfovibrio id.3173)	Obesity due to excess calories	Inverse variance weighted (multiplicative random effects)	1.01777	1.17288	0.883164	0.807752	0.05
361	Gut microbiota abundance (genus Desulfovibrio id.3173)	Obesity due to excess calories	MR Egger	1.08274	1.83615	0.638467	0.738743	0.05
361	Gut microbiota abundance (genus Desulfovibrio id.3173)	Obesity due to excess calories	Inverse variance weighted (fixed effects)	1.01777	1.14019	0.90849	0.761206	0.05
361	Gut microbiota abundance (genus Desulfovibrio id.3173)	Obesity due to excess calories	Weighted median	1.0705	1.24948	0.917157	0.387761	0.05
361	Gut microbiota abundance (genus Desulfovibrio id.3173)	Obesity due to excess calories	Weighted mode	1.10039	1.34239	0.902021	0.373151	0.05
361	Gut microbiota abundance (genus Desulfovibrio id.3173)	Obesity due to excess calories	MR RAPS	1.01904	1.14668	0.905612	0.754058	0.05
362	Gut microbiota abundance (genus Dialister id.2183)	Obesity due to excess calories	Inverse variance weighted (multiplicative random effects)	0.994965	1.12359	0.881063	0.935144	0.05
362	Gut microbiota abundance (genus Dialister id.2183)	Obesity due to excess calories	MR Egger	1.28549	2.25829	0.731746	0.346605	0.05
362	Gut microbiota abundance (genus Dialister id.2183)	Obesity due to excess calories	Inverse variance weighted (fixed effects)	0.994965	1.1175	0.885867	0.932114	0.05
362	Gut microbiota abundance (genus Dialister id.2183)	Obesity due to excess calories	Weighted median	0.966752	1.14027	0.81964	0.688074	0.05
362	Gut microbiota abundance (genus Dialister id.2183)	Obesity due to excess calories	Weighted mode	0.925611	1.19932	0.714365	0.571609	0.05
362	Gut microbiota abundance (genus Dialister id.2183)	Obesity due to excess calories	MR RAPS	0.994694	1.12377	0.880445	0.931889	0.05
363	Gut microbiota abundance (genus Dorea id.1997)	Obesity due to excess calories	Inverse variance weighted (multiplicative random effects)	1.04042	1.24896	0.866692	0.67078	0.05
363	Gut microbiota abundance (genus Dorea id.1997)	Obesity due to excess calories	MR Egger	0.846326	1.53456	0.466758	0.543618	0.05
363	Gut microbiota abundance (genus Dorea id.1997)	Obesity due to excess calories	Inverse variance weighted (fixed effects)	1.04042	1.20724	0.896649	0.601527	0.05
363	Gut microbiota abundance (genus Dorea id.1997)	Obesity due to excess calories	Weighted median	1.00977	1.26107	0.808555	0.931634	0.05
363	Gut microbiota abundance (genus Dorea id.1997)	Obesity due to excess calories	Weighted mode	0.956817	1.3579	0.674203	0.810344	0.05
363	Gut microbiota abundance (genus Dorea id.1997)	Obesity due to excess calories	MR RAPS	1.04349	1.2184	0.893678	0.590342	0.05
364	Gut microbiota abundance (genus Eggerthella id.819)	Obesity due to excess calories	Inverse variance weighted (multiplicative random effects)	0.938601	1.01079	0.871567	0.0937165	0.05
364	Gut microbiota abundance (genus Eggerthella id.819)	Obesity due to excess calories	MR Egger	1.09772	1.71983	0.70065	0.646622	0.05
364	Gut microbiota abundance (genus Eggerthella id.819)	Obesity due to excess calories	Inverse variance weighted (fixed effects)	0.938601	1.02168	0.862276	0.143108	0.05
364	Gut microbiota abundance (genus Eggerthella id.819)	Obesity due to excess calories	Weighted median	0.95122	1.06676	0.848192	0.39253	0.05
364	Gut microbiota abundance (genus Eggerthella id.819)	Obesity due to excess calories	Weighted mode	0.850924	1.04162	0.695141	0.156269	0.05
364	Gut microbiota abundance (genus Eggerthella id.819)	Obesity due to excess calories	MR RAPS	0.936547	1.02502	0.855709	0.154618	0.05
365	Gut microbiota abundance (genus Eisenbergiella id.11304)	Obesity due to excess calories	Inverse variance weighted (multiplicative random effects)	0.96833	1.02159	0.91785	0.238734	0.05
365	Gut microbiota abundance (genus Eisenbergiella id.11304)	Obesity due to excess calories	MR Egger	0.97921	1.91225	0.501425	0.945769	0.05
365	Gut microbiota abundance (genus Eisenbergiella id.11304)	Obesity due to excess calories	Inverse variance weighted (fixed effects)	0.96833	1.04837	0.894399	0.427068	0.05
365	Gut microbiota abundance (genus Eisenbergiella id.11304)	Obesity due to excess calories	Weighted median	0.971766	1.07536	0.878151	0.579466	0.05
365	Gut microbiota abundance (genus Eisenbergiella id.11304)	Obesity due to excess calories	Weighted mode	1.0139	1.20152	0.855579	0.876562	0.05
365	Gut microbiota abundance (genus Eisenbergiella id.11304)	Obesity due to excess calories	MR RAPS	0.967724	1.05344	0.888985	0.448636	0.05
366	Gut microbiota abundance (genus Enterorhabdus id.820)	Obesity due to excess calories	Inverse variance weighted (multiplicative random effects)	1.02215	1.18192	0.883974	0.767522	0.05
366	Gut microbiota abundance (genus Enterorhabdus id.820)	Obesity due to excess calories	MR Egger	1.05426	1.84676	0.60184	0.820485	0.05
366	Gut microbiota abundance (genus Enterorhabdus id.820)	Obesity due to excess calories	Inverse variance weighted (fixed effects)	1.02215	1.15962	0.900972	0.733677	0.05
366	Gut microbiota abundance (genus Enterorhabdus id.820)	Obesity due to excess calories	Weighted median	1.02553	1.20773	0.870816	0.762555	0.05
366	Gut microbiota abundance (genus Enterorhabdus id.820)	Obesity due to excess calories	Weighted mode	1.02164	1.24811	0.836267	0.842258	0.05
366	Gut microbiota abundance (genus Enterorhabdus id.820)	Obesity due to excess calories	MR RAPS	1.02309	1.16846	0.895801	0.736324	0.05
367	Gut microbiota abundance (genus Erysipelatoclostridium id.11381)	Obesity due to excess calories	Inverse variance weighted (multiplicative random effects)	1.0529	1.171	0.946707	0.341951	0.05
367	Gut microbiota abundance (genus Erysipelatoclostridium id.11381)	Obesity due to excess calories	MR Egger	0.769469	1.1849	0.499689	0.215546	0.05
367	Gut microbiota abundance (genus Erysipelatoclostridium id.11381)	Obesity due to excess calories	Inverse variance weighted (fixed effects)	1.0529	1.14977	0.96419	0.25101	0.05
367	Gut microbiota abundance (genus Erysipelatoclostridium id.11381)	Obesity due to excess calories	Weighted median	1.09271	1.23885	0.963803	0.166261	0.05
367	Gut microbiota abundance (genus Erysipelatoclostridium id.11381)	Obesity due to excess calories	Weighted mode	1.12523	1.40779	0.899387	0.319449	0.05
367	Gut microbiota abundance (genus Erysipelatoclostridium id.11381)	Obesity due to excess calories	MR RAPS	1.05635	1.15775	0.963839	0.241046	0.05
368	Gut microbiota abundance (genus Erysipelotrichaceae UCG003 id.11384)	Obesity due to excess calories	MR RAPS	1.00155	1.45554	0.689163	0.993523	0.05
369	Gut microbiota abundance (genus Escherichia Shigella id.3504)	Obesity due to excess calories	Inverse variance weighted (multiplicative random effects)	0.954679	1.11502	0.817391	0.558199	0.05
369	Gut microbiota abundance (genus Escherichia Shigella id.3504)	Obesity due to excess calories	MR Egger	0.806278	1.43065	0.454397	0.420342	0.05
369	Gut microbiota abundance (genus Escherichia Shigella id.3504)	Obesity due to excess calories	Inverse variance weighted (fixed effects)	0.954679	1.08552	0.839611	0.479075	0.05
369	Gut microbiota abundance (genus Escherichia Shigella id.3504)	Obesity due to excess calories	Weighted median	0.854662	1.02399	0.713336	0.0885755	0.05
369	Gut microbiota abundance (genus Escherichia Shigella id.3504)	Obesity due to excess calories	Weighted mode	0.810628	1.05944	0.62025	0.158616	0.05
369	Gut microbiota abundance (genus Escherichia Shigella id.3504)	Obesity due to excess calories	MR RAPS	0.951541	1.08779	0.83236	0.46689	0.05
370	Gut microbiota abundance (genus Eubacterium brachy group id.11296)	Obesity due to excess calories	Inverse variance weighted (multiplicative random effects)	0.969917	1.06476	0.883519	0.521087	0.05
370	Gut microbiota abundance (genus Eubacterium brachy group id.11296)	Obesity due to excess calories	MR Egger	0.97122	1.53675	0.613806	0.889091	0.05
370	Gut microbiota abundance (genus Eubacterium brachy group id.11296)	Obesity due to excess calories	Inverse variance weighted (fixed effects)	0.969917	1.04208	0.902753	0.404142	0.05
370	Gut microbiota abundance (genus Eubacterium brachy group id.11296)	Obesity due to excess calories	Weighted median	0.966831	1.07196	0.872013	0.521837	0.05
370	Gut microbiota abundance (genus Eubacterium brachy group id.11296)	Obesity due to excess calories	Weighted mode	0.964047	1.14369	0.812619	0.684352	0.05
370	Gut microbiota abundance (genus Eubacterium brachy group id.11296)	Obesity due to excess calories	MR RAPS	0.967686	1.04267	0.898097	0.388317	0.05
371	Gut microbiota abundance (genus Eubacterium coprostanoligenes group id.11375)	Obesity due to excess calories	Inverse variance weighted (multiplicative random effects)	0.860237	0.976742	0.75763	0.0201712	0.05
371	Gut microbiota abundance (genus Eubacterium coprostanoligenes group id.11375)	Obesity due to excess calories	MR Egger	1.06182	1.90319	0.592412	0.825555	0.05
371	Gut microbiota abundance (genus Eubacterium coprostanoligenes group id.11375)	Obesity due to excess calories	Inverse variance weighted (fixed effects)	0.860237	0.985484	0.750908	0.0299425	0.05
371	Gut microbiota abundance (genus Eubacterium coprostanoligenes group id.11375)	Obesity due to excess calories	Weighted median	0.838682	1.01353	0.693997	0.0686252	0.05
371	Gut microbiota abundance (genus Eubacterium coprostanoligenes group id.11375)	Obesity due to excess calories	Weighted mode	0.8187	1.1127	0.602379	0.227622	0.05
371	Gut microbiota abundance (genus Eubacterium coprostanoligenes group id.11375)	Obesity due to excess calories	MR RAPS	0.855685	0.988771	0.740511	0.0345918	0.05
372	Gut microbiota abundance (genus Eubacterium eligens group id.14372)	Obesity due to excess calories	Inverse variance weighted (multiplicative random effects)	1.02859	1.1164	0.947679	0.500109	0.05
372	Gut microbiota abundance (genus Eubacterium eligens group id.14372)	Obesity due to excess calories	MR Egger	1.02766	2.37441	0.444777	0.937282	0.05
372	Gut microbiota abundance (genus Eubacterium eligens group id.14372)	Obesity due to excess calories	Inverse variance weighted (fixed effects)	1.02859	1.22006	0.86716	0.746245	0.05
372	Gut microbiota abundance (genus Eubacterium eligens group id.14372)	Obesity due to excess calories	Weighted median	1.00307	1.22656	0.820302	0.976171	0.05
372	Gut microbiota abundance (genus Eubacterium eligens group id.14372)	Obesity due to excess calories	Weighted mode	0.977006	1.31529	0.725725	0.88412	0.05
372	Gut microbiota abundance (genus Eubacterium eligens group id.14372)	Obesity due to excess calories	MR RAPS	1.02887	1.23595	0.856483	0.760985	0.05
373	Gut microbiota abundance (genus Eubacterium fissicatena group id.14373)	Obesity due to excess calories	Inverse variance weighted (multiplicative random effects)	0.983691	1.06738	0.906565	0.693053	0.05
373	Gut microbiota abundance (genus Eubacterium fissicatena group id.14373)	Obesity due to excess calories	MR Egger	1.04774	1.77771	0.617511	0.844608	0.05
373	Gut microbiota abundance (genus Eubacterium fissicatena group id.14373)	Obesity due to excess calories	Inverse variance weighted (fixed effects)	0.983691	1.0618	0.911328	0.673183	0.05
373	Gut microbiota abundance (genus Eubacterium fissicatena group id.14373)	Obesity due to excess calories	Weighted median	0.944822	1.04309	0.855811	0.260883	0.05
373	Gut microbiota abundance (genus Eubacterium fissicatena group id.14373)	Obesity due to excess calories	Weighted mode	0.9436	1.08466	0.820882	0.437745	0.05
373	Gut microbiota abundance (genus Eubacterium fissicatena group id.14373)	Obesity due to excess calories	MR RAPS	0.983035	1.06546	0.906988	0.677026	0.05
374	Gut microbiota abundance (genus Eubacterium hallii group id.11338)	Obesity due to excess calories	Inverse variance weighted (multiplicative random effects)	1.01163	1.09668	0.933182	0.778817	0.05
374	Gut microbiota abundance (genus Eubacterium hallii group id.11338)	Obesity due to excess calories	MR Egger	0.975586	1.25414	0.758898	0.834146	0.05
374	Gut microbiota abundance (genus Eubacterium hallii group id.11338)	Obesity due to excess calories	Inverse variance weighted (fixed effects)	1.01163	1.128	0.907271	0.835053	0.05
374	Gut microbiota abundance (genus Eubacterium hallii group id.11338)	Obesity due to excess calories	Weighted median	1.00428	1.15455	0.873574	0.952074	0.05
374	Gut microbiota abundance (genus Eubacterium hallii group id.11338)	Obesity due to excess calories	Weighted mode	1.00964	1.20586	0.845351	0.917415	0.05
374	Gut microbiota abundance (genus Eubacterium hallii group id.11338)	Obesity due to excess calories	MR RAPS	1.01184	1.13636	0.900966	0.842419	0.05
375	Gut microbiota abundance (genus Eubacterium nodatum group id.11297)	Obesity due to excess calories	Inverse variance weighted (multiplicative random effects)	0.946362	1.03053	0.869072	0.2047	0.05
375	Gut microbiota abundance (genus Eubacterium nodatum group id.11297)	Obesity due to excess calories	MR Egger	0.86973	1.36507	0.554134	0.507658	0.05
375	Gut microbiota abundance (genus Eubacterium nodatum group id.11297)	Obesity due to excess calories	Inverse variance weighted (fixed effects)	0.946362	1.00731	0.889099	0.0834163	0.05
375	Gut microbiota abundance (genus Eubacterium nodatum group id.11297)	Obesity due to excess calories	Weighted median	0.980348	1.08095	0.889112	0.690454	0.05
375	Gut microbiota abundance (genus Eubacterium nodatum group id.11297)	Obesity due to excess calories	Weighted mode	1.02003	1.17767	0.8835	0.792241	0.05
375	Gut microbiota abundance (genus Eubacterium nodatum group id.11297)	Obesity due to excess calories	MR RAPS	0.942106	1.0053	0.882888	0.0717782	0.05
376	Gut microbiota abundance (genus Eubacterium oxidoreducens group id.11339)	Obesity due to excess calories	Inverse variance weighted (multiplicative random effects)	0.946229	1.02944	0.86974	0.198711	0.05
376	Gut microbiota abundance (genus Eubacterium oxidoreducens group id.11339)	Obesity due to excess calories	MR Egger	1.0577	1.9256	0.580973	0.811728	0.05
376	Gut microbiota abundance (genus Eubacterium oxidoreducens group id.11339)	Obesity due to excess calories	Inverse variance weighted (fixed effects)	0.946229	1.06056	0.844225	0.342246	0.05
376	Gut microbiota abundance (genus Eubacterium oxidoreducens group id.11339)	Obesity due to excess calories	Weighted median	0.955066	1.10807	0.82319	0.544237	0.05
376	Gut microbiota abundance (genus Eubacterium oxidoreducens group id.11339)	Obesity due to excess calories	Weighted mode	0.988385	1.21044	0.807067	0.915487	0.05
376	Gut microbiota abundance (genus Eubacterium oxidoreducens group id.11339)	Obesity due to excess calories	MR RAPS	0.945111	1.06739	0.836836	0.363145	0.05
377	Gut microbiota abundance (genus Eubacterium rectale group id.14374)	Obesity due to excess calories	Inverse variance weighted (multiplicative random effects)	0.837303	1.03981	0.674233	0.108115	0.05
377	Gut microbiota abundance (genus Eubacterium rectale group id.14374)	Obesity due to excess calories	MR Egger	1.0861	2.91925	0.404077	0.846109	0.05
377	Gut microbiota abundance (genus Eubacterium rectale group id.14374)	Obesity due to excess calories	Inverse variance weighted (fixed effects)	0.837303	0.988586	0.709171	0.0361291	0.05
377	Gut microbiota abundance (genus Eubacterium rectale group id.14374)	Obesity due to excess calories	Weighted median	0.796555	1.00669	0.630285	0.0568837	0.05
377	Gut microbiota abundance (genus Eubacterium rectale group id.14374)	Obesity due to excess calories	Weighted mode	0.754064	1.07116	0.530836	0.166064	0.05
377	Gut microbiota abundance (genus Eubacterium rectale group id.14374)	Obesity due to excess calories	MR RAPS	0.826997	0.985352	0.694091	0.0335796	0.05
378	Gut microbiota abundance (genus Eubacterium ruminantium group id.11340)	Obesity due to excess calories	Inverse variance weighted (multiplicative random effects)	0.981125	1.03441	0.930582	0.480095	0.05
378	Gut microbiota abundance (genus Eubacterium ruminantium group id.11340)	Obesity due to excess calories	MR Egger	1.20612	1.54769	0.939932	0.132378	0.05
378	Gut microbiota abundance (genus Eubacterium ruminantium group id.11340)	Obesity due to excess calories	Inverse variance weighted (fixed effects)	0.981125	1.05142	0.91553	0.589374	0.05
378	Gut microbiota abundance (genus Eubacterium ruminantium group id.11340)	Obesity due to excess calories	Weighted median	1.00399	1.1022	0.914526	0.933397	0.05
378	Gut microbiota abundance (genus Eubacterium ruminantium group id.11340)	Obesity due to excess calories	Weighted mode	1.03528	1.23253	0.869597	0.701616	0.05
378	Gut microbiota abundance (genus Eubacterium ruminantium group id.11340)	Obesity due to excess calories	MR RAPS	0.980469	1.05503	0.911181	0.59785	0.05
379	Gut microbiota abundance (genus Eubacterium ventriosum group id.11341)	Obesity due to excess calories	Inverse variance weighted (multiplicative random effects)	0.879757	1.04224	0.742603	0.138468	0.05
379	Gut microbiota abundance (genus Eubacterium ventriosum group id.11341)	Obesity due to excess calories	MR Egger	0.645786	1.4606	0.285526	0.269577	0.05
379	Gut microbiota abundance (genus Eubacterium ventriosum group id.11341)	Obesity due to excess calories	Inverse variance weighted (fixed effects)	0.879757	0.986411	0.784635	0.0282092	0.05
379	Gut microbiota abundance (genus Eubacterium ventriosum group id.11341)	Obesity due to excess calories	Weighted median	0.847393	1.01252	0.709194	0.068306	0.05
379	Gut microbiota abundance (genus Eubacterium ventriosum group id.11341)	Obesity due to excess calories	Weighted mode	0.836072	1.1334	0.616745	0.269529	0.05
379	Gut microbiota abundance (genus Eubacterium ventriosum group id.11341)	Obesity due to excess calories	MR RAPS	0.868301	0.977496	0.771305	0.0194597	0.05
380	Gut microbiota abundance (genus Eubacterium xylanophilum group id.14375)	Obesity due to excess calories	Inverse variance weighted (multiplicative random effects)	0.920879	1.05503	0.803784	0.23486	0.05
380	Gut microbiota abundance (genus Eubacterium xylanophilum group id.14375)	Obesity due to excess calories	MR Egger	0.846371	1.40289	0.510621	0.471423	0.05
380	Gut microbiota abundance (genus Eubacterium xylanophilum group id.14375)	Obesity due to excess calories	Inverse variance weighted (fixed effects)	0.920879	1.0405	0.81501	0.18589	0.05
380	Gut microbiota abundance (genus Eubacterium xylanophilum group id.14375)	Obesity due to excess calories	Weighted median	0.908495	1.0741	0.768422	0.261324	0.05
380	Gut microbiota abundance (genus Eubacterium xylanophilum group id.14375)	Obesity due to excess calories	Weighted mode	0.916491	1.13339	0.741098	0.444288	0.05
380	Gut microbiota abundance (genus Eubacterium xylanophilum group id.14375)	Obesity due to excess calories	MR RAPS	0.917507	1.04353	0.806704	0.18982	0.05
381	Gut microbiota abundance (genus Faecalibacterium id.2057)	Obesity due to excess calories	Inverse variance weighted (multiplicative random effects)	0.97919	1.13348	0.845903	0.778172	0.05
381	Gut microbiota abundance (genus Faecalibacterium id.2057)	Obesity due to excess calories	MR Egger	1.265	1.6338	0.979456	0.0712691	0.05
381	Gut microbiota abundance (genus Faecalibacterium id.2057)	Obesity due to excess calories	Inverse variance weighted (fixed effects)	0.97919	1.09683	0.874165	0.716381	0.05
381	Gut microbiota abundance (genus Faecalibacterium id.2057)	Obesity due to excess calories	Weighted median	1.0652	1.24673	0.910106	0.431426	0.05
381	Gut microbiota abundance (genus Faecalibacterium id.2057)	Obesity due to excess calories	Weighted mode	1.06573	1.24979	0.908781	0.45361	0.05
381	Gut microbiota abundance (genus Faecalibacterium id.2057)	Obesity due to excess calories	MR RAPS	0.977803	1.10092	0.868451	0.710661	0.05
382	Gut microbiota abundance (genus Family XIII AD3011 group id.11293)	Obesity due to excess calories	Inverse variance weighted (multiplicative random effects)	0.97058	1.13086	0.833015	0.70177	0.05
382	Gut microbiota abundance (genus Family XIII AD3011 group id.11293)	Obesity due to excess calories	MR Egger	0.824719	1.83642	0.370374	0.607782	0.05
382	Gut microbiota abundance (genus Family XIII AD3011 group id.11293)	Obesity due to excess calories	Inverse variance weighted (fixed effects)	0.97058	1.09635	0.859235	0.630996	0.05
382	Gut microbiota abundance (genus Family XIII AD3011 group id.11293)	Obesity due to excess calories	Weighted median	1.0581	1.2666	0.88392	0.538277	0.05
382	Gut microbiota abundance (genus Family XIII AD3011 group id.11293)	Obesity due to excess calories	Weighted mode	1.11126	1.51455	0.815357	0.51802	0.05
382	Gut microbiota abundance (genus Family XIII AD3011 group id.11293)	Obesity due to excess calories	MR RAPS	0.968423	1.09883	0.85349	0.61863	0.05
383	Gut microbiota abundance (genus Family XIII UCG001 id.11294)	Obesity due to excess calories	Inverse variance weighted (multiplicative random effects)	1.01632	1.13832	0.90739	0.779603	0.05
383	Gut microbiota abundance (genus Family XIII UCG001 id.11294)	Obesity due to excess calories	MR Egger	0.931735	1.53751	0.564632	0.749884	0.05
383	Gut microbiota abundance (genus Family XIII UCG001 id.11294)	Obesity due to excess calories	Inverse variance weighted (fixed effects)	1.01632	1.16311	0.888049	0.814094	0.05
383	Gut microbiota abundance (genus Family XIII UCG001 id.11294)	Obesity due to excess calories	Weighted median	0.943188	1.14289	0.77838	0.550562	0.05
383	Gut microbiota abundance (genus Family XIII UCG001 id.11294)	Obesity due to excess calories	Weighted mode	0.924555	1.17351	0.728413	0.539607	0.05
383	Gut microbiota abundance (genus Family XIII UCG001 id.11294)	Obesity due to excess calories	MR RAPS	1.01679	1.1732	0.881238	0.819548	0.05
384	Gut microbiota abundance (genus Flavonifractor id.2059)	Obesity due to excess calories	Inverse variance weighted (multiplicative random effects)	0.979915	1.14665	0.837422	0.800209	0.05
384	Gut microbiota abundance (genus Flavonifractor id.2059)	Obesity due to excess calories	MR Egger	0.573389	1.40563	0.233899	0.183515	0.05
384	Gut microbiota abundance (genus Flavonifractor id.2059)	Obesity due to excess calories	Inverse variance weighted (fixed effects)	0.979915	1.14844	0.836122	0.802124	0.05
384	Gut microbiota abundance (genus Flavonifractor id.2059)	Obesity due to excess calories	Weighted median	0.909219	1.12595	0.734204	0.382958	0.05
384	Gut microbiota abundance (genus Flavonifractor id.2059)	Obesity due to excess calories	Weighted mode	0.859114	1.1703	0.630676	0.390139	0.05
384	Gut microbiota abundance (genus Flavonifractor id.2059)	Obesity due to excess calories	MR RAPS	0.979216	1.15706	0.828703	0.805164	0.05
385	Gut microbiota abundance (genus Fusicatenibacter id.11305)	Obesity due to excess calories	Inverse variance weighted (multiplicative random effects)	0.944146	1.02458	0.870027	0.168236	0.05
385	Gut microbiota abundance (genus Fusicatenibacter id.11305)	Obesity due to excess calories	MR Egger	0.903883	1.40561	0.581247	0.635716	0.05
385	Gut microbiota abundance (genus Fusicatenibacter id.11305)	Obesity due to excess calories	Inverse variance weighted (fixed effects)	0.944146	1.05369	0.845988	0.304799	0.05
385	Gut microbiota abundance (genus Fusicatenibacter id.11305)	Obesity due to excess calories	Weighted median	0.966979	1.12473	0.831356	0.663198	0.05
385	Gut microbiota abundance (genus Fusicatenibacter id.11305)	Obesity due to excess calories	Weighted mode	1.05146	1.35566	0.815517	0.703542	0.05
385	Gut microbiota abundance (genus Fusicatenibacter id.11305)	Obesity due to excess calories	MR RAPS	0.942865	1.05975	0.838873	0.323781	0.05
386	Gut microbiota abundance (genus Gordonibacter id.821)	Obesity due to excess calories	Inverse variance weighted (multiplicative random effects)	1.01407	1.09487	0.939237	0.720865	0.05
386	Gut microbiota abundance (genus Gordonibacter id.821)	Obesity due to excess calories	MR Egger	0.80542	1.13997	0.569052	0.198559	0.05
386	Gut microbiota abundance (genus Gordonibacter id.821)	Obesity due to excess calories	Inverse variance weighted (fixed effects)	1.01407	1.08184	0.95055	0.671979	0.05
386	Gut microbiota abundance (genus Gordonibacter id.821)	Obesity due to excess calories	Weighted median	0.99426	1.09096	0.90613	0.903252	0.05
386	Gut microbiota abundance (genus Gordonibacter id.821)	Obesity due to excess calories	Weighted mode	0.973016	1.11807	0.84678	0.707702	0.05
386	Gut microbiota abundance (genus Gordonibacter id.821)	Obesity due to excess calories	MR RAPS	1.01507	1.08572	0.949015	0.663059	0.05
387	Gut microbiota abundance (genus Haemophilus id.3698)	Obesity due to excess calories	Inverse variance weighted (multiplicative random effects)	1.05328	1.14583	0.968209	0.227009	0.05
387	Gut microbiota abundance (genus Haemophilus id.3698)	Obesity due to excess calories	MR Egger	1.03073	1.32663	0.800825	0.79012	0.05
387	Gut microbiota abundance (genus Haemophilus id.3698)	Obesity due to excess calories	Inverse variance weighted (fixed effects)	1.05328	1.15952	0.956779	0.289692	0.05
387	Gut microbiota abundance (genus Haemophilus id.3698)	Obesity due to excess calories	Weighted median	1.03209	1.17243	0.908543	0.62731	0.05
387	Gut microbiota abundance (genus Haemophilus id.3698)	Obesity due to excess calories	Weighted mode	1.03239	1.20359	0.885542	0.694542	0.05
387	Gut microbiota abundance (genus Haemophilus id.3698)	Obesity due to excess calories	MR RAPS	1.05452	1.16771	0.952294	0.307548	0.05
388	Gut microbiota abundance (genus Holdemanella id.11393)	Obesity due to excess calories	Inverse variance weighted (multiplicative random effects)	0.999488	1.07845	0.926303	0.989463	0.05
388	Gut microbiota abundance (genus Holdemanella id.11393)	Obesity due to excess calories	MR Egger	0.912224	1.19702	0.695189	0.470465	0.05
388	Gut microbiota abundance (genus Holdemanella id.11393)	Obesity due to excess calories	Inverse variance weighted (fixed effects)	0.999488	1.08632	0.919599	0.990382	0.05
388	Gut microbiota abundance (genus Holdemanella id.11393)	Obesity due to excess calories	Weighted median	1.01994	1.14279	0.910293	0.733674	0.05
388	Gut microbiota abundance (genus Holdemanella id.11393)	Obesity due to excess calories	Weighted mode	1.02016	1.2293	0.846604	0.838042	0.05
388	Gut microbiota abundance (genus Holdemanella id.11393)	Obesity due to excess calories	MR RAPS	0.99947	1.09127	0.915393	0.990557	0.05
389	Gut microbiota abundance (genus Holdemania id.2157)	Obesity due to excess calories	Inverse variance weighted (multiplicative random effects)	0.93611	0.999633	0.876624	0.0487276	0.05
389	Gut microbiota abundance (genus Holdemania id.2157)	Obesity due to excess calories	MR Egger	0.858427	1.14643	0.642775	0.276557	0.05
389	Gut microbiota abundance (genus Holdemania id.2157)	Obesity due to excess calories	Inverse variance weighted (fixed effects)	0.93611	1.02331	0.856337	0.146265	0.05
389	Gut microbiota abundance (genus Holdemania id.2157)	Obesity due to excess calories	Weighted median	0.967705	1.0898	0.859292	0.588152	0.05
389	Gut microbiota abundance (genus Holdemania id.2157)	Obesity due to excess calories	Weighted mode	1.01632	1.24402	0.830302	0.877683	0.05
389	Gut microbiota abundance (genus Holdemania id.2157)	Obesity due to excess calories	MR RAPS	0.93454	1.0274	0.850073	0.161294	0.05
390	Gut microbiota abundance (genus Howardella id.2000)	Obesity due to excess calories	Inverse variance weighted (multiplicative random effects)	1.04371	1.12771	0.965969	0.27868	0.05
390	Gut microbiota abundance (genus Howardella id.2000)	Obesity due to excess calories	MR Egger	1.04497	1.53881	0.709612	0.800805	0.05
390	Gut microbiota abundance (genus Howardella id.2000)	Obesity due to excess calories	Inverse variance weighted (fixed effects)	1.04371	1.11626	0.975872	0.21214	0.05
390	Gut microbiota abundance (genus Howardella id.2000)	Obesity due to excess calories	Weighted median	1.06171	1.17125	0.962407	0.232025	0.05
390	Gut microbiota abundance (genus Howardella id.2000)	Obesity due to excess calories	Weighted mode	1.08991	1.24599	0.953375	0.242918	0.05
390	Gut microbiota abundance (genus Howardella id.2000)	Obesity due to excess calories	MR RAPS	1.04628	1.12318	0.974653	0.211141	0.05
391	Gut microbiota abundance (genus Hungatella id.11306)	Obesity due to excess calories	Inverse variance weighted (multiplicative random effects)	1.01336	1.11525	0.920778	0.786023	0.05
391	Gut microbiota abundance (genus Hungatella id.11306)	Obesity due to excess calories	MR Egger	1.29314	3.1273	0.534716	0.478097	0.05
391	Gut microbiota abundance (genus Hungatella id.11306)	Obesity due to excess calories	Inverse variance weighted (fixed effects)	1.01336	1.12299	0.914427	0.800124	0.05
391	Gut microbiota abundance (genus Hungatella id.11306)	Obesity due to excess calories	Weighted median	1.0471	1.19118	0.920448	0.4841	0.05
391	Gut microbiota abundance (genus Hungatella id.11306)	Obesity due to excess calories	Weighted mode	1.09648	1.34475	0.89405	0.426382	0.05
391	Gut microbiota abundance (genus Hungatella id.11306)	Obesity due to excess calories	MR RAPS	1.01387	1.13028	0.909456	0.803787	0.05
392	Gut microbiota abundance (genus Intestinibacter id.11345)	Obesity due to excess calories	Inverse variance weighted (multiplicative random effects)	0.993913	1.12739	0.876242	0.924337	0.05
392	Gut microbiota abundance (genus Intestinibacter id.11345)	Obesity due to excess calories	MR Egger	1.03069	1.63175	0.651036	0.889319	0.05
392	Gut microbiota abundance (genus Intestinibacter id.11345)	Obesity due to excess calories	Inverse variance weighted (fixed effects)	0.993913	1.09897	0.898896	0.905198	0.05
392	Gut microbiota abundance (genus Intestinibacter id.11345)	Obesity due to excess calories	Weighted median	0.974546	1.12434	0.844712	0.723751	0.05
392	Gut microbiota abundance (genus Intestinibacter id.11345)	Obesity due to excess calories	Weighted mode	0.961568	1.1911	0.776267	0.725488	0.05
392	Gut microbiota abundance (genus Intestinibacter id.11345)	Obesity due to excess calories	MR RAPS	0.993517	1.10277	0.895086	0.902746	0.05
393	Gut microbiota abundance (genus Intestinimonas id.2062)	Obesity due to excess calories	Inverse variance weighted (multiplicative random effects)	1.04173	1.16667	0.930162	0.479362	0.05
393	Gut microbiota abundance (genus Intestinimonas id.2062)	Obesity due to excess calories	MR Egger	1.0417	1.48423	0.731115	0.809271	0.05
393	Gut microbiota abundance (genus Intestinimonas id.2062)	Obesity due to excess calories	Inverse variance weighted (fixed effects)	1.04173	1.14362	0.948912	0.390562	0.05
393	Gut microbiota abundance (genus Intestinimonas id.2062)	Obesity due to excess calories	Weighted median	1.01256	1.16674	0.878749	0.862986	0.05
393	Gut microbiota abundance (genus Intestinimonas id.2062)	Obesity due to excess calories	Weighted mode	1.0117	1.26527	0.808946	0.920151	0.05
393	Gut microbiota abundance (genus Intestinimonas id.2062)	Obesity due to excess calories	MR RAPS	1.04507	1.15111	0.948806	0.371227	0.05
394	Gut microbiota abundance (genus Lachnoclostridium id.11308)	Obesity due to excess calories	Inverse variance weighted (multiplicative random effects)	1.0098	1.22113	0.835045	0.919856	0.05
394	Gut microbiota abundance (genus Lachnoclostridium id.11308)	Obesity due to excess calories	MR Egger	1.38668	2.97089	0.647242	0.364054	0.05
394	Gut microbiota abundance (genus Lachnoclostridium id.11308)	Obesity due to excess calories	Inverse variance weighted (fixed effects)	1.0098	1.15679	0.881495	0.88811	0.05
394	Gut microbiota abundance (genus Lachnoclostridium id.11308)	Obesity due to excess calories	Weighted median	1.02567	1.25172	0.840448	0.80302	0.05
394	Gut microbiota abundance (genus Lachnoclostridium id.11308)	Obesity due to excess calories	Weighted mode	1.09227	1.48063	0.805769	0.582165	0.05
394	Gut microbiota abundance (genus Lachnoclostridium id.11308)	Obesity due to excess calories	MR RAPS	1.0107	1.16252	0.878717	0.881453	0.05
395	Gut microbiota abundance (genus Lachnospiraceae FCS020 group id.11314)	Obesity due to excess calories	Inverse variance weighted (multiplicative random effects)	1.15047	1.26918	1.04287	0.00514579	0.05
395	Gut microbiota abundance (genus Lachnospiraceae FCS020 group id.11314)	Obesity due to excess calories	MR Egger	1.01355	1.41218	0.727441	0.930606	0.05
395	Gut microbiota abundance (genus Lachnospiraceae FCS020 group id.11314)	Obesity due to excess calories	Inverse variance weighted (fixed effects)	1.15047	1.28632	1.02897	0.0138347	0.05
395	Gut microbiota abundance (genus Lachnospiraceae FCS020 group id.11314)	Obesity due to excess calories	Weighted median	1.17931	1.38029	1.0076	0.0399456	0.05
395	Gut microbiota abundance (genus Lachnospiraceae FCS020 group id.11314)	Obesity due to excess calories	Weighted mode	1.24116	1.61848	0.951806	0.138957	0.05
395	Gut microbiota abundance (genus Lachnospiraceae FCS020 group id.11314)	Obesity due to excess calories	MR RAPS	1.15611	1.30321	1.02561	0.017603	0.05
396	Gut microbiota abundance (genus Lachnospiraceae NC2004 group id.11316)	Obesity due to excess calories	Inverse variance weighted (multiplicative random effects)	0.968565	1.0526	0.891241	0.451801	0.05
396	Gut microbiota abundance (genus Lachnospiraceae NC2004 group id.11316)	Obesity due to excess calories	MR Egger	1.04939	1.63171	0.674883	0.808407	0.05
396	Gut microbiota abundance (genus Lachnospiraceae NC2004 group id.11316)	Obesity due to excess calories	Inverse variance weighted (fixed effects)	0.968565	1.06225	0.883144	0.497744	0.05
396	Gut microbiota abundance (genus Lachnospiraceae NC2004 group id.11316)	Obesity due to excess calories	Weighted median	0.957717	1.0839	0.846225	0.493872	0.05
396	Gut microbiota abundance (genus Lachnospiraceae NC2004 group id.11316)	Obesity due to excess calories	Weighted mode	0.963734	1.16381	0.798054	0.711119	0.05
396	Gut microbiota abundance (genus Lachnospiraceae NC2004 group id.11316)	Obesity due to excess calories	MR RAPS	0.967568	1.06732	0.877139	0.510163	0.05
397	Gut microbiota abundance (genus Lachnospiraceae ND3007 group id.11317)	Obesity due to excess calories	Inverse variance weighted (multiplicative random effects)	1.33569	1.77732	1.00379	0.0470388	0.05
397	Gut microbiota abundance (genus Lachnospiraceae ND3007 group id.11317)	Obesity due to excess calories	Inverse variance weighted (fixed effects)	1.33569	1.8254	0.977353	0.0693313	0.05
397	Gut microbiota abundance (genus Lachnospiraceae ND3007 group id.11317)	Obesity due to excess calories	MR RAPS	1.34187	1.89129	0.952055	0.0930731	0.05
398	Gut microbiota abundance (genus Lachnospiraceae NK4A136 group id.11319)	Obesity due to excess calories	Inverse variance weighted (multiplicative random effects)	0.954033	1.0766	0.845418	0.445414	0.05
398	Gut microbiota abundance (genus Lachnospiraceae NK4A136 group id.11319)	Obesity due to excess calories	MR Egger	0.971854	1.27766	0.739243	0.826377	0.05
398	Gut microbiota abundance (genus Lachnospiraceae NK4A136 group id.11319)	Obesity due to excess calories	Inverse variance weighted (fixed effects)	0.954033	1.05357	0.863897	0.352715	0.05
398	Gut microbiota abundance (genus Lachnospiraceae NK4A136 group id.11319)	Obesity due to excess calories	Weighted median	0.953032	1.10765	0.819997	0.530564	0.05
398	Gut microbiota abundance (genus Lachnospiraceae NK4A136 group id.11319)	Obesity due to excess calories	Weighted mode	0.96318	1.13087	0.820358	0.65389	0.05
398	Gut microbiota abundance (genus Lachnospiraceae NK4A136 group id.11319)	Obesity due to excess calories	MR RAPS	0.951942	1.05709	0.857254	0.356854	0.05
399	Gut microbiota abundance (genus Lachnospiraceae UCG001 id.11321)	Obesity due to excess calories	Inverse variance weighted (multiplicative random effects)	1.01697	1.10942	0.932218	0.704698	0.05
399	Gut microbiota abundance (genus Lachnospiraceae UCG001 id.11321)	Obesity due to excess calories	MR Egger	1.17693	1.83528	0.754749	0.441234	0.05
399	Gut microbiota abundance (genus Lachnospiraceae UCG001 id.11321)	Obesity due to excess calories	Inverse variance weighted (fixed effects)	1.01697	1.11543	0.927195	0.721218	0.05
399	Gut microbiota abundance (genus Lachnospiraceae UCG001 id.11321)	Obesity due to excess calories	Weighted median	0.986789	1.12769	0.863496	0.845163	0.05
399	Gut microbiota abundance (genus Lachnospiraceae UCG001 id.11321)	Obesity due to excess calories	Weighted mode	0.957493	1.16645	0.785967	0.673911	0.05
399	Gut microbiota abundance (genus Lachnospiraceae UCG001 id.11321)	Obesity due to excess calories	MR RAPS	1.01771	1.12147	0.923553	0.723033	0.05
400	Gut microbiota abundance (genus Lachnospiraceae UCG004 id.11324)	Obesity due to excess calories	Inverse variance weighted (multiplicative random effects)	1.02747	1.18702	0.889358	0.712944	0.05
400	Gut microbiota abundance (genus Lachnospiraceae UCG004 id.11324)	Obesity due to excess calories	MR Egger	1.12764	2.27652	0.558564	0.714504	0.05
400	Gut microbiota abundance (genus Lachnospiraceae UCG004 id.11324)	Obesity due to excess calories	Inverse variance weighted (fixed effects)	1.02747	1.16455	0.906522	0.671521	0.05
400	Gut microbiota abundance (genus Lachnospiraceae UCG004 id.11324)	Obesity due to excess calories	Weighted median	0.920019	1.09758	0.771184	0.354511	0.05
400	Gut microbiota abundance (genus Lachnospiraceae UCG004 id.11324)	Obesity due to excess calories	Weighted mode	0.889013	1.13555	0.695999	0.366392	0.05
400	Gut microbiota abundance (genus Lachnospiraceae UCG004 id.11324)	Obesity due to excess calories	MR RAPS	1.02913	1.17293	0.90296	0.66696	0.05
401	Gut microbiota abundance (genus Lachnospiraceae UCG008 id.11328)	Obesity due to excess calories	Inverse variance weighted (multiplicative random effects)	1.05536	1.18226	0.942091	0.352254	0.05
401	Gut microbiota abundance (genus Lachnospiraceae UCG008 id.11328)	Obesity due to excess calories	MR Egger	0.825258	1.62207	0.419866	0.538254	0.05
401	Gut microbiota abundance (genus Lachnospiraceae UCG008 id.11328)	Obesity due to excess calories	Inverse variance weighted (fixed effects)	1.05536	1.15222	0.966654	0.22901	0.05
401	Gut microbiota abundance (genus Lachnospiraceae UCG008 id.11328)	Obesity due to excess calories	Weighted median	1.06026	1.20412	0.933596	0.367328	0.05
401	Gut microbiota abundance (genus Lachnospiraceae UCG008 id.11328)	Obesity due to excess calories	Weighted mode	1.13773	1.4477	0.894128	0.321239	0.05
401	Gut microbiota abundance (genus Lachnospiraceae UCG008 id.11328)	Obesity due to excess calories	MR RAPS	1.0591	1.16008	0.966899	0.216604	0.05
402	Gut microbiota abundance (genus Lachnospiraceae UCG010 id.11330)	Obesity due to excess calories	Inverse variance weighted (multiplicative random effects)	0.937539	1.05214	0.835418	0.273022	0.05
402	Gut microbiota abundance (genus Lachnospiraceae UCG010 id.11330)	Obesity due to excess calories	MR Egger	0.956994	1.52878	0.599064	0.834848	0.05
402	Gut microbiota abundance (genus Lachnospiraceae UCG010 id.11330)	Obesity due to excess calories	Inverse variance weighted (fixed effects)	0.937539	1.07621	0.816738	0.359441	0.05
402	Gut microbiota abundance (genus Lachnospiraceae UCG010 id.11330)	Obesity due to excess calories	Weighted median	1.00723	1.20536	0.841667	0.937313	0.05
402	Gut microbiota abundance (genus Lachnospiraceae UCG010 id.11330)	Obesity due to excess calories	Weighted mode	1.05852	1.40682	0.796451	0.705398	0.05
402	Gut microbiota abundance (genus Lachnospiraceae UCG010 id.11330)	Obesity due to excess calories	MR RAPS	0.935968	1.08348	0.808543	0.375482	0.05
403	Gut microbiota abundance (genus Lachnospira id.2004)	Obesity due to excess calories	MR RAPS	1.1946	1.98314	0.719597	0.49173	0.05
404	Gut microbiota abundance (genus Lactobacillus id.1837)	Obesity due to excess calories	Inverse variance weighted (multiplicative random effects)	0.952211	1.06144	0.85422	0.376811	0.05
404	Gut microbiota abundance (genus Lactobacillus id.1837)	Obesity due to excess calories	MR Egger	0.865529	1.24317	0.602606	0.373911	0.05
404	Gut microbiota abundance (genus Lactobacillus id.1837)	Obesity due to excess calories	Inverse variance weighted (fixed effects)	0.952211	1.04585	0.866957	0.306191	0.05
404	Gut microbiota abundance (genus Lactobacillus id.1837)	Obesity due to excess calories	Weighted median	0.917487	1.04744	0.803657	0.202591	0.05
404	Gut microbiota abundance (genus Lactobacillus id.1837)	Obesity due to excess calories	Weighted mode	0.880084	1.05606	0.733435	0.218696	0.05
404	Gut microbiota abundance (genus Lactobacillus id.1837)	Obesity due to excess calories	MR RAPS	0.949528	1.04608	0.861887	0.294547	0.05
405	Gut microbiota abundance (genus Lactococcus id.1851)	Obesity due to excess calories	Inverse variance weighted (multiplicative random effects)	1.06158	1.18384	0.951955	0.282541	0.05
405	Gut microbiota abundance (genus Lactococcus id.1851)	Obesity due to excess calories	MR Egger	1.22498	2.31211	0.649003	0.469799	0.05
405	Gut microbiota abundance (genus Lactococcus id.1851)	Obesity due to excess calories	Inverse variance weighted (fixed effects)	1.06158	1.15835	0.972901	0.179356	0.05
405	Gut microbiota abundance (genus Lactococcus id.1851)	Obesity due to excess calories	Weighted median	1.06571	1.20349	0.943716	0.304859	0.05
405	Gut microbiota abundance (genus Lactococcus id.1851)	Obesity due to excess calories	Weighted mode	1.07056	1.25182	0.915545	0.425709	0.05
405	Gut microbiota abundance (genus Lactococcus id.1851)	Obesity due to excess calories	MR RAPS	1.06477	1.16716	0.971358	0.180359	0.05
406	Gut microbiota abundance (genus Marvinbryantia id.2005)	Obesity due to excess calories	Inverse variance weighted (multiplicative random effects)	1.05261	1.18915	0.931744	0.409989	0.05
406	Gut microbiota abundance (genus Marvinbryantia id.2005)	Obesity due to excess calories	MR Egger	1.08843	1.95367	0.606384	0.751571	0.05
406	Gut microbiota abundance (genus Marvinbryantia id.2005)	Obesity due to excess calories	Inverse variance weighted (fixed effects)	1.05261	1.19253	0.929102	0.420724	0.05
406	Gut microbiota abundance (genus Marvinbryantia id.2005)	Obesity due to excess calories	Weighted median	1.03361	1.22656	0.871014	0.705011	0.05
406	Gut microbiota abundance (genus Marvinbryantia id.2005)	Obesity due to excess calories	Weighted mode	1.03164	1.28364	0.829112	0.786284	0.05
406	Gut microbiota abundance (genus Marvinbryantia id.2005)	Obesity due to excess calories	MR RAPS	1.05462	1.20268	0.924794	0.427489	0.05
407	Gut microbiota abundance (genus Methanobrevibacter id.123)	Obesity due to excess calories	Inverse variance weighted (multiplicative random effects)	0.961196	1.03784	0.890209	0.311986	0.05
407	Gut microbiota abundance (genus Methanobrevibacter id.123)	Obesity due to excess calories	MR Egger	1.05688	1.66791	0.669693	0.770861	0.05
407	Gut microbiota abundance (genus Methanobrevibacter id.123)	Obesity due to excess calories	Inverse variance weighted (fixed effects)	0.961196	1.05481	0.875891	0.403907	0.05
407	Gut microbiota abundance (genus Methanobrevibacter id.123)	Obesity due to excess calories	Weighted median	0.94323	1.06287	0.837054	0.337449	0.05
407	Gut microbiota abundance (genus Methanobrevibacter id.123)	Obesity due to excess calories	Weighted mode	0.950768	1.12671	0.802303	0.585314	0.05
407	Gut microbiota abundance (genus Methanobrevibacter id.123)	Obesity due to excess calories	MR RAPS	0.95993	1.05962	0.869619	0.41723	0.05
408	Gut microbiota abundance (genus Odoribacter id.952)	Obesity due to excess calories	Inverse variance weighted (multiplicative random effects)	1.10579	1.27247	0.960948	0.160352	0.05
408	Gut microbiota abundance (genus Odoribacter id.952)	Obesity due to excess calories	MR Egger	1.13385	2.07818	0.618629	0.633492	0.05
408	Gut microbiota abundance (genus Odoribacter id.952)	Obesity due to excess calories	Inverse variance weighted (fixed effects)	1.10579	1.29101	0.947144	0.203116	0.05
408	Gut microbiota abundance (genus Odoribacter id.952)	Obesity due to excess calories	Weighted median	1.16874	1.43548	0.951573	0.13709	0.05
408	Gut microbiota abundance (genus Odoribacter id.952)	Obesity due to excess calories	Weighted mode	1.15834	1.58332	0.847427	0.392194	0.05
408	Gut microbiota abundance (genus Odoribacter id.952)	Obesity due to excess calories	MR RAPS	1.10941	1.30804	0.94094	0.216621	0.05
409	Gut microbiota abundance (genus Olsenella id.822)	Obesity due to excess calories	Inverse variance weighted (multiplicative random effects)	0.978411	1.02978	0.929604	0.403158	0.05
409	Gut microbiota abundance (genus Olsenella id.822)	Obesity due to excess calories	MR Egger	1.05505	1.34541	0.827355	0.631451	0.05
409	Gut microbiota abundance (genus Olsenella id.822)	Obesity due to excess calories	Inverse variance weighted (fixed effects)	0.978411	1.04481	0.916233	0.514707	0.05
409	Gut microbiota abundance (genus Olsenella id.822)	Obesity due to excess calories	Weighted median	0.991081	1.083	0.906967	0.843049	0.05
409	Gut microbiota abundance (genus Olsenella id.822)	Obesity due to excess calories	Weighted mode	1.00013	1.12281	0.89085	0.998298	0.05
409	Gut microbiota abundance (genus Olsenella id.822)	Obesity due to excess calories	MR RAPS	0.977947	1.04869	0.911971	0.53146	0.05
410	Gut microbiota abundance (genus Oscillibacter id.2063)	Obesity due to excess calories	Inverse variance weighted (multiplicative random effects)	0.980208	1.10225	0.871681	0.738449	0.05
410	Gut microbiota abundance (genus Oscillibacter id.2063)	Obesity due to excess calories	MR Egger	1.08349	1.81884	0.645438	0.740378	0.05
410	Gut microbiota abundance (genus Oscillibacter id.2063)	Obesity due to excess calories	Inverse variance weighted (fixed effects)	0.980208	1.075	0.893771	0.671252	0.05
410	Gut microbiota abundance (genus Oscillibacter id.2063)	Obesity due to excess calories	Weighted median	0.982515	1.1177	0.863678	0.788559	0.05
410	Gut microbiota abundance (genus Oscillibacter id.2063)	Obesity due to excess calories	Weighted mode	0.967268	1.22162	0.765876	0.785123	0.05
410	Gut microbiota abundance (genus Oscillibacter id.2063)	Obesity due to excess calories	MR RAPS	0.978798	1.07699	0.889559	0.6604	0.05
411	Gut microbiota abundance (genus Oscillospira id.2064)	Obesity due to excess calories	Inverse variance weighted (multiplicative random effects)	1.03195	1.16381	0.915025	0.608259	0.05
411	Gut microbiota abundance (genus Oscillospira id.2064)	Obesity due to excess calories	MR Egger	0.658432	1.22746	0.353196	0.163711	0.05
411	Gut microbiota abundance (genus Oscillospira id.2064)	Obesity due to excess calories	Inverse variance weighted (fixed effects)	1.03195	1.16612	0.913207	0.614108	0.05
411	Gut microbiota abundance (genus Oscillospira id.2064)	Obesity due to excess calories	Weighted median	0.980687	1.15149	0.835219	0.811831	0.05
411	Gut microbiota abundance (genus Oscillospira id.2064)	Obesity due to excess calories	Weighted mode	0.979696	1.20903	0.793863	0.853833	0.05
411	Gut microbiota abundance (genus Oscillospira id.2064)	Obesity due to excess calories	MR RAPS	1.03327	1.1756	0.908169	0.61915	0.05
412	Gut microbiota abundance (genus Oxalobacter id.2978)	Obesity due to excess calories	Inverse variance weighted (multiplicative random effects)	0.996758	1.08641	0.914506	0.94109	0.05
412	Gut microbiota abundance (genus Oxalobacter id.2978)	Obesity due to excess calories	MR Egger	0.768311	1.22702	0.481086	0.238575	0.05
412	Gut microbiota abundance (genus Oxalobacter id.2978)	Obesity due to excess calories	Inverse variance weighted (fixed effects)	0.996758	1.0723	0.926538	0.930574	0.05
412	Gut microbiota abundance (genus Oxalobacter id.2978)	Obesity due to excess calories	Weighted median	0.982567	1.09255	0.883655	0.745268	0.05
412	Gut microbiota abundance (genus Oxalobacter id.2978)	Obesity due to excess calories	Weighted mode	0.910807	1.1074	0.749114	0.373256	0.05
412	Gut microbiota abundance (genus Oxalobacter id.2978)	Obesity due to excess calories	MR RAPS	0.996561	1.0752	0.92367	0.929174	0.05
413	Gut microbiota abundance (genus Parabacteroides id.954)	Obesity due to excess calories	Inverse variance weighted (multiplicative random effects)	1.16751	1.52808	0.892014	0.259396	0.05
413	Gut microbiota abundance (genus Parabacteroides id.954)	Obesity due to excess calories	MR Egger	2.86023	29.3608	0.278634	0.299	0.05
413	Gut microbiota abundance (genus Parabacteroides id.954)	Obesity due to excess calories	Inverse variance weighted (fixed effects)	1.16751	1.41643	0.96233	0.116278	0.05
413	Gut microbiota abundance (genus Parabacteroides id.954)	Obesity due to excess calories	Weighted median	1.2967	1.69892	0.989708	0.0594373	0.05
413	Gut microbiota abundance (genus Parabacteroides id.954)	Obesity due to excess calories	Weighted mode	1.4194	2.12435	0.948379	0.163898	0.05
413	Gut microbiota abundance (genus Parabacteroides id.954)	Obesity due to excess calories	MR RAPS	1.17986	1.44302	0.964686	0.107393	0.05
414	Gut microbiota abundance (genus Paraprevotella id.962)	Obesity due to excess calories	Inverse variance weighted (multiplicative random effects)	0.971003	1.05285	0.895515	0.47607	0.05
414	Gut microbiota abundance (genus Paraprevotella id.962)	Obesity due to excess calories	MR Egger	0.902112	1.28117	0.635207	0.535366	0.05
414	Gut microbiota abundance (genus Paraprevotella id.962)	Obesity due to excess calories	Inverse variance weighted (fixed effects)	0.971003	1.04792	0.899729	0.449335	0.05
414	Gut microbiota abundance (genus Paraprevotella id.962)	Obesity due to excess calories	Weighted median	0.953997	1.06156	0.85733	0.3876	0.05
414	Gut microbiota abundance (genus Paraprevotella id.962)	Obesity due to excess calories	Weighted mode	0.927801	1.11043	0.775207	0.429622	0.05
414	Gut microbiota abundance (genus Paraprevotella id.962)	Obesity due to excess calories	MR RAPS	0.969585	1.05023	0.895133	0.448611	0.05
415	Gut microbiota abundance (genus Parasutterella id.2892)	Obesity due to excess calories	Inverse variance weighted (multiplicative random effects)	1.03711	1.16292	0.924901	0.532845	0.05
415	Gut microbiota abundance (genus Parasutterella id.2892)	Obesity due to excess calories	MR Egger	0.968235	1.39121	0.673857	0.850646	0.05
415	Gut microbiota abundance (genus Parasutterella id.2892)	Obesity due to excess calories	Inverse variance weighted (fixed effects)	1.03711	1.13596	0.946853	0.432835	0.05
415	Gut microbiota abundance (genus Parasutterella id.2892)	Obesity due to excess calories	Weighted median	1.05101	1.20538	0.916408	0.476752	0.05
415	Gut microbiota abundance (genus Parasutterella id.2892)	Obesity due to excess calories	Weighted mode	1.06908	1.29032	0.885771	0.49865	0.05
415	Gut microbiota abundance (genus Parasutterella id.2892)	Obesity due to excess calories	MR RAPS	1.03965	1.14303	0.945626	0.421372	0.05
416	Gut microbiota abundance (genus Peptococcus id.2037)	Obesity due to excess calories	Inverse variance weighted (multiplicative random effects)	1.06685	1.17246	0.970753	0.179063	0.05
416	Gut microbiota abundance (genus Peptococcus id.2037)	Obesity due to excess calories	MR Egger	1.20856	1.83632	0.795407	0.342435	0.05
416	Gut microbiota abundance (genus Peptococcus id.2037)	Obesity due to excess calories	Inverse variance weighted (fixed effects)	1.06685	1.14732	0.992025	0.0811294	0.05
416	Gut microbiota abundance (genus Peptococcus id.2037)	Obesity due to excess calories	Weighted median	1.06889	1.1828	0.965946	0.197263	0.05
416	Gut microbiota abundance (genus Peptococcus id.2037)	Obesity due to excess calories	Weighted mode	1.08892	1.30083	0.911533	0.367897	0.05
416	Gut microbiota abundance (genus Peptococcus id.2037)	Obesity due to excess calories	MR RAPS	1.07134	1.15559	0.993243	0.0743507	0.05
417	Gut microbiota abundance (genus Phascolarctobacterium id.2168)	Obesity due to excess calories	Inverse variance weighted (multiplicative random effects)	1.05415	1.27147	0.873967	0.58137	0.05
417	Gut microbiota abundance (genus Phascolarctobacterium id.2168)	Obesity due to excess calories	MR Egger	1.45674	4.76013	0.445803	0.472073	0.05
417	Gut microbiota abundance (genus Phascolarctobacterium id.2168)	Obesity due to excess calories	Inverse variance weighted (fixed effects)	1.05415	1.20682	0.920785	0.4448	0.05
417	Gut microbiota abundance (genus Phascolarctobacterium id.2168)	Obesity due to excess calories	Weighted median	1.14107	1.38282	0.941589	0.178272	0.05
417	Gut microbiota abundance (genus Phascolarctobacterium id.2168)	Obesity due to excess calories	Weighted mode	1.29075	1.79873	0.926229	0.182434	0.05
417	Gut microbiota abundance (genus Phascolarctobacterium id.2168)	Obesity due to excess calories	MR RAPS	1.05847	1.21731	0.920364	0.425658	0.05
418	Gut microbiota abundance (genus Prevotella7 id.11182)	Obesity due to excess calories	Inverse variance weighted (multiplicative random effects)	1.0134	1.10606	0.928497	0.76559	0.05
418	Gut microbiota abundance (genus Prevotella7 id.11182)	Obesity due to excess calories	MR Egger	0.833524	1.50429	0.461854	0.509281	0.05
418	Gut microbiota abundance (genus Prevotella7 id.11182)	Obesity due to excess calories	Inverse variance weighted (fixed effects)	1.0134	1.08124	0.949812	0.687259	0.05
418	Gut microbiota abundance (genus Prevotella7 id.11182)	Obesity due to excess calories	Weighted median	0.974336	1.07137	0.886089	0.591442	0.05
418	Gut microbiota abundance (genus Prevotella7 id.11182)	Obesity due to excess calories	Weighted mode	0.950111	1.10712	0.815371	0.526709	0.05
418	Gut microbiota abundance (genus Prevotella7 id.11182)	Obesity due to excess calories	MR RAPS	1.01452	1.08481	0.94878	0.673248	0.05
419	Gut microbiota abundance (genus Prevotella9 id.11183)	Obesity due to excess calories	Inverse variance weighted (multiplicative random effects)	0.985966	1.10745	0.877805	0.811571	0.05
419	Gut microbiota abundance (genus Prevotella9 id.11183)	Obesity due to excess calories	MR Egger	1.14559	1.66225	0.789519	0.447582	0.05
419	Gut microbiota abundance (genus Prevotella9 id.11183)	Obesity due to excess calories	Inverse variance weighted (fixed effects)	0.985966	1.07172	0.907073	0.739772	0.05
419	Gut microbiota abundance (genus Prevotella9 id.11183)	Obesity due to excess calories	Weighted median	1.011	1.15564	0.884466	0.872583	0.05
419	Gut microbiota abundance (genus Prevotella9 id.11183)	Obesity due to excess calories	Weighted mode	1.0338	1.30939	0.81621	0.786826	0.05
419	Gut microbiota abundance (genus Prevotella9 id.11183)	Obesity due to excess calories	MR RAPS	0.984589	1.07256	0.903833	0.722066	0.05
420	Gut microbiota abundance (genus Rikenellaceae RC9 gut group id.11191)	Obesity due to excess calories	Inverse variance weighted (multiplicative random effects)	0.956489	1.03768	0.881652	0.284526	0.05
420	Gut microbiota abundance (genus Rikenellaceae RC9 gut group id.11191)	Obesity due to excess calories	MR Egger	0.858426	1.56812	0.469923	0.586199	0.05
420	Gut microbiota abundance (genus Rikenellaceae RC9 gut group id.11191)	Obesity due to excess calories	Inverse variance weighted (fixed effects)	0.956489	1.0181	0.898603	0.162511	0.05
420	Gut microbiota abundance (genus Rikenellaceae RC9 gut group id.11191)	Obesity due to excess calories	Weighted median	0.957658	1.04883	0.874409	0.351103	0.05
420	Gut microbiota abundance (genus Rikenellaceae RC9 gut group id.11191)	Obesity due to excess calories	Weighted mode	0.908426	1.04978	0.786106	0.222234	0.05
420	Gut microbiota abundance (genus Rikenellaceae RC9 gut group id.11191)	Obesity due to excess calories	MR RAPS	0.953399	1.01751	0.89333	0.150641	0.05
421	Gut microbiota abundance (genus Romboutsia id.11347)	Obesity due to excess calories	Inverse variance weighted (multiplicative random effects)	0.939788	1.04555	0.844725	0.253723	0.05
421	Gut microbiota abundance (genus Romboutsia id.11347)	Obesity due to excess calories	MR Egger	1.10044	1.58019	0.766347	0.575984	0.05
421	Gut microbiota abundance (genus Romboutsia id.11347)	Obesity due to excess calories	Inverse variance weighted (fixed effects)	0.939788	1.05157	0.839891	0.278775	0.05
421	Gut microbiota abundance (genus Romboutsia id.11347)	Obesity due to excess calories	Weighted median	0.929901	1.09158	0.792167	0.374214	0.05
421	Gut microbiota abundance (genus Romboutsia id.11347)	Obesity due to excess calories	Weighted mode	0.903292	1.15698	0.70523	0.436265	0.05
421	Gut microbiota abundance (genus Romboutsia id.11347)	Obesity due to excess calories	MR RAPS	0.937527	1.05569	0.832589	0.286814	0.05
422	Gut microbiota abundance (genus Roseburia id.2012)	Obesity due to excess calories	Inverse variance weighted (multiplicative random effects)	1.1101	1.28233	0.961008	0.155753	0.05
422	Gut microbiota abundance (genus Roseburia id.2012)	Obesity due to excess calories	MR Egger	1.15143	1.90107	0.697398	0.549775	0.05
422	Gut microbiota abundance (genus Roseburia id.2012)	Obesity due to excess calories	Inverse variance weighted (fixed effects)	1.1101	1.26892	0.971167	0.125735	0.05
422	Gut microbiota abundance (genus Roseburia id.2012)	Obesity due to excess calories	Weighted median	1.10904	1.33772	0.919448	0.279257	0.05
422	Gut microbiota abundance (genus Roseburia id.2012)	Obesity due to excess calories	Weighted mode	1.09499	1.45134	0.826133	0.540758	0.05
422	Gut microbiota abundance (genus Roseburia id.2012)	Obesity due to excess calories	MR RAPS	1.11593	1.28425	0.969663	0.125965	0.05
423	Gut microbiota abundance (genus Ruminiclostridium5 id.11355)	Obesity due to excess calories	Inverse variance weighted (multiplicative random effects)	1.07699	1.16691	0.993995	0.0698654	0.05
423	Gut microbiota abundance (genus Ruminiclostridium5 id.11355)	Obesity due to excess calories	MR Egger	1.24141	2.39229	0.644196	0.48134	0.05
423	Gut microbiota abundance (genus Ruminiclostridium5 id.11355)	Obesity due to excess calories	Inverse variance weighted (fixed effects)	1.07699	1.23648	0.938073	0.292484	0.05
423	Gut microbiota abundance (genus Ruminiclostridium5 id.11355)	Obesity due to excess calories	Weighted median	1.11427	1.31679	0.942891	0.204142	0.05
423	Gut microbiota abundance (genus Ruminiclostridium5 id.11355)	Obesity due to excess calories	Weighted mode	1.18375	1.55465	0.901347	0.252972	0.05
423	Gut microbiota abundance (genus Ruminiclostridium5 id.11355)	Obesity due to excess calories	MR RAPS	1.07821	1.24975	0.930209	0.317507	0.05
424	Gut microbiota abundance (genus Ruminiclostridium6 id.11356)	Obesity due to excess calories	Inverse variance weighted (multiplicative random effects)	0.981747	1.06867	0.901894	0.670407	0.05
424	Gut microbiota abundance (genus Ruminiclostridium6 id.11356)	Obesity due to excess calories	MR Egger	1.21777	1.80449	0.821811	0.298363	0.05
424	Gut microbiota abundance (genus Ruminiclostridium6 id.11356)	Obesity due to excess calories	Inverse variance weighted (fixed effects)	0.981747	1.10834	0.869611	0.765943	0.05
424	Gut microbiota abundance (genus Ruminiclostridium6 id.11356)	Obesity due to excess calories	Weighted median	1.01433	1.18615	0.867409	0.858507	0.05
424	Gut microbiota abundance (genus Ruminiclostridium6 id.11356)	Obesity due to excess calories	Weighted mode	1.05834	1.37791	0.812893	0.681044	0.05
424	Gut microbiota abundance (genus Ruminiclostridium6 id.11356)	Obesity due to excess calories	MR RAPS	0.981347	1.11684	0.862292	0.775373	0.05
425	Gut microbiota abundance (genus Ruminiclostridium9 id.11357)	Obesity due to excess calories	Inverse variance weighted (multiplicative random effects)	1.07022	1.31445	0.871365	0.517581	0.05
425	Gut microbiota abundance (genus Ruminiclostridium9 id.11357)	Obesity due to excess calories	MR Egger	1.30309	4.62613	0.367055	0.638807	0.05
425	Gut microbiota abundance (genus Ruminiclostridium9 id.11357)	Obesity due to excess calories	Inverse variance weighted (fixed effects)	1.07022	1.26074	0.908489	0.416869	0.05
425	Gut microbiota abundance (genus Ruminiclostridium9 id.11357)	Obesity due to excess calories	Weighted median	1.09824	1.38949	0.868033	0.434933	0.05
425	Gut microbiota abundance (genus Ruminiclostridium9 id.11357)	Obesity due to excess calories	Weighted mode	1.27332	1.89891	0.853824	0.27469	0.05
425	Gut microbiota abundance (genus Ruminiclostridium9 id.11357)	Obesity due to excess calories	MR RAPS	1.07595	1.27619	0.907121	0.400569	0.05
426	Gut microbiota abundance (genus Ruminococcaceae NK4A214 group id.11358)	Obesity due to excess calories	Inverse variance weighted (multiplicative random effects)	1.0023	1.16561	0.861868	0.976221	0.05
426	Gut microbiota abundance (genus Ruminococcaceae NK4A214 group id.11358)	Obesity due to excess calories	MR Egger	0.957671	1.71471	0.534862	0.873438	0.05
426	Gut microbiota abundance (genus Ruminococcaceae NK4A214 group id.11358)	Obesity due to excess calories	Inverse variance weighted (fixed effects)	1.0023	1.13158	0.887789	0.970416	0.05
426	Gut microbiota abundance (genus Ruminococcaceae NK4A214 group id.11358)	Obesity due to excess calories	Weighted median	1.0043	1.20532	0.836801	0.963268	0.05
426	Gut microbiota abundance (genus Ruminococcaceae NK4A214 group id.11358)	Obesity due to excess calories	Weighted mode	1.02773	1.35495	0.779525	0.849776	0.05
426	Gut microbiota abundance (genus Ruminococcaceae NK4A214 group id.11358)	Obesity due to excess calories	MR RAPS	1.00245	1.1372	0.883667	0.969684	0.05
427	Gut microbiota abundance (genus Ruminococcaceae UCG002 id.11360)	Obesity due to excess calories	Inverse variance weighted (multiplicative random effects)	0.949201	1.03473	0.870739	0.236271	0.05
427	Gut microbiota abundance (genus Ruminococcaceae UCG002 id.11360)	Obesity due to excess calories	MR Egger	0.895591	1.15362	0.695277	0.374013	0.05
427	Gut microbiota abundance (genus Ruminococcaceae UCG002 id.11360)	Obesity due to excess calories	Inverse variance weighted (fixed effects)	0.949201	1.03983	0.866467	0.262506	0.05
427	Gut microbiota abundance (genus Ruminococcaceae UCG002 id.11360)	Obesity due to excess calories	Weighted median	0.952166	1.08222	0.837741	0.453031	0.05
427	Gut microbiota abundance (genus Ruminococcaceae UCG002 id.11360)	Obesity due to excess calories	Weighted mode	1.00133	1.20631	0.83118	0.988994	0.05
427	Gut microbiota abundance (genus Ruminococcaceae UCG002 id.11360)	Obesity due to excess calories	MR RAPS	0.947342	1.04319	0.860304	0.271266	0.05
428	Gut microbiota abundance (genus Ruminococcaceae UCG003 id.11361)	Obesity due to excess calories	Inverse variance weighted (multiplicative random effects)	1.02259	1.15827	0.902796	0.725323	0.05
428	Gut microbiota abundance (genus Ruminococcaceae UCG003 id.11361)	Obesity due to excess calories	MR Egger	0.958261	1.54216	0.595439	0.846194	0.05
428	Gut microbiota abundance (genus Ruminococcaceae UCG003 id.11361)	Obesity due to excess calories	Inverse variance weighted (fixed effects)	1.02259	1.15092	0.908559	0.711188	0.05
428	Gut microbiota abundance (genus Ruminococcaceae UCG003 id.11361)	Obesity due to excess calories	Weighted median	0.969536	1.13576	0.827642	0.701564	0.05
428	Gut microbiota abundance (genus Ruminococcaceae UCG003 id.11361)	Obesity due to excess calories	Weighted mode	0.95793	1.21613	0.754552	0.73142	0.05
428	Gut microbiota abundance (genus Ruminococcaceae UCG003 id.11361)	Obesity due to excess calories	MR RAPS	1.02356	1.15854	0.904302	0.712584	0.05
429	Gut microbiota abundance (genus Ruminococcaceae UCG004 id.11362)	Obesity due to excess calories	Inverse variance weighted (multiplicative random effects)	1.02032	1.1273	0.923497	0.692481	0.05
429	Gut microbiota abundance (genus Ruminococcaceae UCG004 id.11362)	Obesity due to excess calories	MR Egger	0.717465	1.37146	0.375334	0.282987	0.05
429	Gut microbiota abundance (genus Ruminococcaceae UCG004 id.11362)	Obesity due to excess calories	Inverse variance weighted (fixed effects)	1.02032	1.13052	0.92087	0.700605	0.05
429	Gut microbiota abundance (genus Ruminococcaceae UCG004 id.11362)	Obesity due to excess calories	Weighted median	0.982532	1.12712	0.856496	0.801359	0.05
429	Gut microbiota abundance (genus Ruminococcaceae UCG004 id.11362)	Obesity due to excess calories	Weighted mode	0.934397	1.16475	0.749604	0.559593	0.05
429	Gut microbiota abundance (genus Ruminococcaceae UCG004 id.11362)	Obesity due to excess calories	MR RAPS	1.02117	1.13759	0.916674	0.703645	0.05
430	Gut microbiota abundance (genus Ruminococcaceae UCG005 id.11363)	Obesity due to excess calories	Inverse variance weighted (multiplicative random effects)	1.10553	1.23197	0.992075	0.0693724	0.05
430	Gut microbiota abundance (genus Ruminococcaceae UCG005 id.11363)	Obesity due to excess calories	MR Egger	1.10462	1.54053	0.792056	0.527927	0.05
430	Gut microbiota abundance (genus Ruminococcaceae UCG005 id.11363)	Obesity due to excess calories	Inverse variance weighted (fixed effects)	1.10553	1.23279	0.991408	0.0711097	0.05
430	Gut microbiota abundance (genus Ruminococcaceae UCG005 id.11363)	Obesity due to excess calories	Weighted median	1.13527	1.32356	0.973762	0.105146	0.05
430	Gut microbiota abundance (genus Ruminococcaceae UCG005 id.11363)	Obesity due to excess calories	Weighted mode	1.13171	1.3685	0.935896	0.225927	0.05
430	Gut microbiota abundance (genus Ruminococcaceae UCG005 id.11363)	Obesity due to excess calories	MR RAPS	1.1097	1.24574	0.988513	0.0777018	0.05
431	Gut microbiota abundance (genus Ruminococcaceae UCG009 id.11366)	Obesity due to excess calories	Inverse variance weighted (multiplicative random effects)	1.05183	1.10589	1.00042	0.0480992	0.05
431	Gut microbiota abundance (genus Ruminococcaceae UCG009 id.11366)	Obesity due to excess calories	MR Egger	1.12139	1.65554	0.759585	0.528659	0.05
431	Gut microbiota abundance (genus Ruminococcaceae UCG009 id.11366)	Obesity due to excess calories	Inverse variance weighted (fixed effects)	1.05183	1.14989	0.962142	0.26643	0.05
431	Gut microbiota abundance (genus Ruminococcaceae UCG009 id.11366)	Obesity due to excess calories	Weighted median	1.05714	1.18087	0.946372	0.32513	0.05
431	Gut microbiota abundance (genus Ruminococcaceae UCG009 id.11366)	Obesity due to excess calories	Weighted mode	1.0519	1.2448	0.888891	0.568935	0.05
431	Gut microbiota abundance (genus Ruminococcaceae UCG009 id.11366)	Obesity due to excess calories	MR RAPS	1.05253	1.15803	0.956638	0.293529	0.05
432	Gut microbiota abundance (genus Ruminococcaceae UCG010 id.11367)	Obesity due to excess calories	Inverse variance weighted (multiplicative random effects)	0.842232	0.925748	0.76625	0.000371676	0.05
432	Gut microbiota abundance (genus Ruminococcaceae UCG010 id.11367)	Obesity due to excess calories	MR Egger	0.724931	1.23807	0.424471	0.197248	0.05
432	Gut microbiota abundance (genus Ruminococcaceae UCG010 id.11367)	Obesity due to excess calories	Inverse variance weighted (fixed effects)	0.842232	0.977234	0.725879	0.0235989	0.05
432	Gut microbiota abundance (genus Ruminococcaceae UCG010 id.11367)	Obesity due to excess calories	Weighted median	0.81903	1.00135	0.669906	0.0515531	0.05
432	Gut microbiota abundance (genus Ruminococcaceae UCG010 id.11367)	Obesity due to excess calories	Weighted mode	0.785131	1.00915	0.61084	0.11753	0.05
432	Gut microbiota abundance (genus Ruminococcaceae UCG010 id.11367)	Obesity due to excess calories	MR RAPS	0.841011	0.988094	0.715821	0.0352347	0.05
433	Gut microbiota abundance (genus Ruminococcaceae UCG011 id.11368)	Obesity due to excess calories	Inverse variance weighted (multiplicative random effects)	0.993601	1.05718	0.933842	0.839244	0.05
433	Gut microbiota abundance (genus Ruminococcaceae UCG011 id.11368)	Obesity due to excess calories	MR Egger	0.661396	1.02002	0.428857	0.0648671	0.05
433	Gut microbiota abundance (genus Ruminococcaceae UCG011 id.11368)	Obesity due to excess calories	Inverse variance weighted (fixed effects)	0.993601	1.06758	0.924748	0.86091	0.05
433	Gut microbiota abundance (genus Ruminococcaceae UCG011 id.11368)	Obesity due to excess calories	Weighted median	1.02084	1.12245	0.928436	0.670021	0.05
433	Gut microbiota abundance (genus Ruminococcaceae UCG011 id.11368)	Obesity due to excess calories	Weighted mode	1.06609	1.25772	0.903663	0.472706	0.05
433	Gut microbiota abundance (genus Ruminococcaceae UCG011 id.11368)	Obesity due to excess calories	MR RAPS	0.993404	1.07146	0.921036	0.863835	0.05
434	Gut microbiota abundance (genus Ruminococcaceae UCG013 id.11370)	Obesity due to excess calories	Inverse variance weighted (multiplicative random effects)	1.01113	1.15062	0.888555	0.866661	0.05
434	Gut microbiota abundance (genus Ruminococcaceae UCG013 id.11370)	Obesity due to excess calories	MR Egger	1.09337	1.70139	0.70264	0.663476	0.05
434	Gut microbiota abundance (genus Ruminococcaceae UCG013 id.11370)	Obesity due to excess calories	Inverse variance weighted (fixed effects)	1.01113	1.14913	0.889704	0.865327	0.05
434	Gut microbiota abundance (genus Ruminococcaceae UCG013 id.11370)	Obesity due to excess calories	Weighted median	1.03989	1.23449	0.875971	0.654919	0.05
434	Gut microbiota abundance (genus Ruminococcaceae UCG013 id.11370)	Obesity due to excess calories	Weighted mode	0.987587	1.24698	0.782152	0.918471	0.05
434	Gut microbiota abundance (genus Ruminococcaceae UCG013 id.11370)	Obesity due to excess calories	MR RAPS	1.01158	1.15739	0.88413	0.866958	0.05
435	Gut microbiota abundance (genus Ruminococcaceae UCG014 id.11371)	Obesity due to excess calories	Inverse variance weighted (multiplicative random effects)	1.06058	1.15765	0.971649	0.188067	0.05
435	Gut microbiota abundance (genus Ruminococcaceae UCG014 id.11371)	Obesity due to excess calories	MR Egger	1.18828	1.62044	0.871372	0.243852	0.05
435	Gut microbiota abundance (genus Ruminococcaceae UCG014 id.11371)	Obesity due to excess calories	Inverse variance weighted (fixed effects)	1.06058	1.19147	0.944067	0.321883	0.05
435	Gut microbiota abundance (genus Ruminococcaceae UCG014 id.11371)	Obesity due to excess calories	Weighted median	1.07216	1.25676	0.914675	0.389996	0.05
435	Gut microbiota abundance (genus Ruminococcaceae UCG014 id.11371)	Obesity due to excess calories	Weighted mode	1.09005	1.31667	0.902432	0.394243	0.05
435	Gut microbiota abundance (genus Ruminococcaceae UCG014 id.11371)	Obesity due to excess calories	MR RAPS	1.06154	1.20114	0.938167	0.343419	0.05
436	Gut microbiota abundance (genus Ruminococcus1 id.11373)	Obesity due to excess calories	Inverse variance weighted (multiplicative random effects)	0.979533	1.12532	0.852634	0.770187	0.05
436	Gut microbiota abundance (genus Ruminococcus1 id.11373)	Obesity due to excess calories	MR Egger	1.10675	1.71847	0.712784	0.616166	0.05
436	Gut microbiota abundance (genus Ruminococcus1 id.11373)	Obesity due to excess calories	Inverse variance weighted (fixed effects)	0.979533	1.11269	0.862309	0.750492	0.05
436	Gut microbiota abundance (genus Ruminococcus1 id.11373)	Obesity due to excess calories	Weighted median	1.0149	1.20718	0.853245	0.867298	0.05
436	Gut microbiota abundance (genus Ruminococcus1 id.11373)	Obesity due to excess calories	Weighted mode	1.10205	1.54877	0.784179	0.589343	0.05
436	Gut microbiota abundance (genus Ruminococcus1 id.11373)	Obesity due to excess calories	MR RAPS	0.97823	1.11735	0.856432	0.745607	0.05
437	Gut microbiota abundance (genus Ruminococcus2 id.11374)	Obesity due to excess calories	Inverse variance weighted (multiplicative random effects)	1.03258	1.13245	0.941512	0.496154	0.05
437	Gut microbiota abundance (genus Ruminococcus2 id.11374)	Obesity due to excess calories	MR Egger	1.24891	1.61607	0.965159	0.0872188	0.05
437	Gut microbiota abundance (genus Ruminococcus2 id.11374)	Obesity due to excess calories	Inverse variance weighted (fixed effects)	1.03258	1.13862	0.936408	0.520409	0.05
437	Gut microbiota abundance (genus Ruminococcus2 id.11374)	Obesity due to excess calories	Weighted median	1.04684	1.20065	0.91274	0.51276	0.05
437	Gut microbiota abundance (genus Ruminococcus2 id.11374)	Obesity due to excess calories	Weighted mode	1.09884	1.31312	0.919534	0.317296	0.05
437	Gut microbiota abundance (genus Ruminococcus2 id.11374)	Obesity due to excess calories	MR RAPS	1.03395	1.14552	0.933249	0.523064	0.05
438	Gut microbiota abundance (genus Ruminococcus gauvreauii group id.11342)	Obesity due to excess calories	Inverse variance weighted (multiplicative random effects)	0.873988	1.00475	0.760242	0.0583121	0.05
438	Gut microbiota abundance (genus Ruminococcus gauvreauii group id.11342)	Obesity due to excess calories	MR Egger	0.649068	1.22916	0.342747	0.164253	0.05
438	Gut microbiota abundance (genus Ruminococcus gauvreauii group id.11342)	Obesity due to excess calories	Inverse variance weighted (fixed effects)	0.873988	0.988647	0.772627	0.0322302	0.05
438	Gut microbiota abundance (genus Ruminococcus gauvreauii group id.11342)	Obesity due to excess calories	Weighted median	0.910463	1.08824	0.761728	0.302653	0.05
438	Gut microbiota abundance (genus Ruminococcus gauvreauii group id.11342)	Obesity due to excess calories	Weighted mode	0.727106	1.04201	0.507367	0.116611	0.05
438	Gut microbiota abundance (genus Ruminococcus gauvreauii group id.11342)	Obesity due to excess calories	MR RAPS	0.867873	0.988152	0.762235	0.0323557	0.05
439	Gut microbiota abundance (genus Ruminococcus gnavus group id.14376)	Obesity due to excess calories	Inverse variance weighted (multiplicative random effects)	1.00394	1.06923	0.942628	0.902762	0.05
439	Gut microbiota abundance (genus Ruminococcus gnavus group id.14376)	Obesity due to excess calories	MR Egger	0.84182	1.3269	0.534072	0.420991	0.05
439	Gut microbiota abundance (genus Ruminococcus gnavus group id.14376)	Obesity due to excess calories	Inverse variance weighted (fixed effects)	1.00394	1.09146	0.923426	0.926625	0.05
439	Gut microbiota abundance (genus Ruminococcus gnavus group id.14376)	Obesity due to excess calories	Weighted median	1.01498	1.13171	0.910295	0.788873	0.05
439	Gut microbiota abundance (genus Ruminococcus gnavus group id.14376)	Obesity due to excess calories	Weighted mode	0.969585	1.15507	0.813886	0.736628	0.05
439	Gut microbiota abundance (genus Ruminococcus gnavus group id.14376)	Obesity due to excess calories	MR RAPS	1.00404	1.09713	0.918842	0.929037	0.05
440	Gut microbiota abundance (genus Ruminococcus torques group id.14377)	Obesity due to excess calories	Inverse variance weighted (multiplicative random effects)	1.21873	1.33193	1.11515	1.27001e-05	0.05
440	Gut microbiota abundance (genus Ruminococcus torques group id.14377)	Obesity due to excess calories	MR Egger	1.42028	2.98222	0.676412	0.290898	0.05
440	Gut microbiota abundance (genus Ruminococcus torques group id.14377)	Obesity due to excess calories	Inverse variance weighted (fixed effects)	1.21873	1.50144	0.989253	0.0631002	0.05
440	Gut microbiota abundance (genus Ruminococcus torques group id.14377)	Obesity due to excess calories	Weighted median	1.1506	1.46267	0.905123	0.251872	0.05
440	Gut microbiota abundance (genus Ruminococcus torques group id.14377)	Obesity due to excess calories	Weighted mode	1.13763	1.64283	0.787789	0.522195	0.05
440	Gut microbiota abundance (genus Ruminococcus torques group id.14377)	Obesity due to excess calories	MR RAPS	1.22028	1.53102	0.9726	0.0854382	0.05
441	Gut microbiota abundance (genus Sellimonas id.14369)	Obesity due to excess calories	Inverse variance weighted (multiplicative random effects)	1.03806	1.11101	0.969895	0.281079	0.05
441	Gut microbiota abundance (genus Sellimonas id.14369)	Obesity due to excess calories	MR Egger	1.03194	1.7009	0.62608	0.888733	0.05
441	Gut microbiota abundance (genus Sellimonas id.14369)	Obesity due to excess calories	Inverse variance weighted (fixed effects)	1.03806	1.10596	0.974325	0.24792	0.05
441	Gut microbiota abundance (genus Sellimonas id.14369)	Obesity due to excess calories	Weighted median	0.988127	1.08189	0.90249	0.796216	0.05
441	Gut microbiota abundance (genus Sellimonas id.14369)	Obesity due to excess calories	Weighted mode	0.976767	1.10969	0.859767	0.727355	0.05
441	Gut microbiota abundance (genus Sellimonas id.14369)	Obesity due to excess calories	MR RAPS	1.03991	1.11149	0.972945	0.249159	0.05
442	Gut microbiota abundance (genus Senegalimassilia id.11160)	Obesity due to excess calories	Inverse variance weighted (multiplicative random effects)	1.10734	1.20014	1.02172	0.0130191	0.05
442	Gut microbiota abundance (genus Senegalimassilia id.11160)	Obesity due to excess calories	MR Egger	0.937626	2.30458	0.381477	0.840894	0.05
442	Gut microbiota abundance (genus Senegalimassilia id.11160)	Obesity due to excess calories	Inverse variance weighted (fixed effects)	1.10734	1.30269	0.941288	0.218672	0.05
442	Gut microbiota abundance (genus Senegalimassilia id.11160)	Obesity due to excess calories	Weighted median	1.12219	1.35948	0.926315	0.238833	0.05
442	Gut microbiota abundance (genus Senegalimassilia id.11160)	Obesity due to excess calories	Weighted mode	1.16499	1.47677	0.919034	0.296087	0.05
442	Gut microbiota abundance (genus Senegalimassilia id.11160)	Obesity due to excess calories	MR RAPS	1.10835	1.32182	0.929356	0.252316	0.05
443	Gut microbiota abundance (genus Slackia id.825)	Obesity due to excess calories	Inverse variance weighted (multiplicative random effects)	0.956185	1.16547	0.784482	0.657282	0.05
443	Gut microbiota abundance (genus Slackia id.825)	Obesity due to excess calories	MR Egger	1.22107	7.92792	0.18807	0.786238	0.05
443	Gut microbiota abundance (genus Slackia id.825)	Obesity due to excess calories	Inverse variance weighted (fixed effects)	0.956185	1.08863	0.839851	0.49846	0.05
443	Gut microbiota abundance (genus Slackia id.825)	Obesity due to excess calories	Weighted median	0.856113	1.02879	0.712415	0.0974832	0.05
443	Gut microbiota abundance (genus Slackia id.825)	Obesity due to excess calories	Weighted mode	0.828992	1.04319	0.658774	0.184981	0.05
443	Gut microbiota abundance (genus Slackia id.825)	Obesity due to excess calories	MR RAPS	0.952686	1.08878	0.833607	0.47678	0.05
444	Gut microbiota abundance (genus Streptococcus id.1853)	Obesity due to excess calories	Inverse variance weighted (multiplicative random effects)	1.06574	1.23762	0.917726	0.403958	0.05
444	Gut microbiota abundance (genus Streptococcus id.1853)	Obesity due to excess calories	MR Egger	1.28042	2.42187	0.676943	0.413299	0.05
444	Gut microbiota abundance (genus Streptococcus id.1853)	Obesity due to excess calories	Inverse variance weighted (fixed effects)	1.06574	1.21407	0.935531	0.338247	0.05
444	Gut microbiota abundance (genus Streptococcus id.1853)	Obesity due to excess calories	Weighted median	1.10901	1.33588	0.920675	0.27587	0.05
444	Gut microbiota abundance (genus Streptococcus id.1853)	Obesity due to excess calories	Weighted mode	1.15821	1.49874	0.895044	0.287865	0.05
444	Gut microbiota abundance (genus Streptococcus id.1853)	Obesity due to excess calories	MR RAPS	1.0692	1.22459	0.933527	0.333806	0.05
445	Gut microbiota abundance (genus Subdoligranulum id.2070)	Obesity due to excess calories	Inverse variance weighted (multiplicative random effects)	0.86982	1.00982	0.749232	0.066997	0.05
445	Gut microbiota abundance (genus Subdoligranulum id.2070)	Obesity due to excess calories	MR Egger	0.959753	1.51823	0.606709	0.844488	0.05
445	Gut microbiota abundance (genus Subdoligranulum id.2070)	Obesity due to excess calories	Inverse variance weighted (fixed effects)	0.86982	0.991858	0.762798	0.0373389	0.05
445	Gut microbiota abundance (genus Subdoligranulum id.2070)	Obesity due to excess calories	Weighted median	0.928763	1.11274	0.775203	0.422862	0.05
445	Gut microbiota abundance (genus Subdoligranulum id.2070)	Obesity due to excess calories	Weighted mode	0.947392	1.20143	0.747069	0.666213	0.05
445	Gut microbiota abundance (genus Subdoligranulum id.2070)	Obesity due to excess calories	MR RAPS	0.863248	0.993453	0.750109	0.0402039	0.05
446	Gut microbiota abundance (genus Sutterella id.2896)	Obesity due to excess calories	Inverse variance weighted (multiplicative random effects)	0.975068	1.12103	0.848113	0.722776	0.05
446	Gut microbiota abundance (genus Sutterella id.2896)	Obesity due to excess calories	MR Egger	0.990702	1.95917	0.500971	0.976036	0.05
446	Gut microbiota abundance (genus Sutterella id.2896)	Obesity due to excess calories	Inverse variance weighted (fixed effects)	0.975068	1.10559	0.859952	0.693659	0.05
446	Gut microbiota abundance (genus Sutterella id.2896)	Obesity due to excess calories	Weighted median	0.957067	1.14071	0.80299	0.624139	0.05
446	Gut microbiota abundance (genus Sutterella id.2896)	Obesity due to excess calories	Weighted mode	0.935761	1.19939	0.730075	0.612744	0.05
446	Gut microbiota abundance (genus Sutterella id.2896)	Obesity due to excess calories	MR RAPS	0.973812	1.11109	0.853495	0.693281	0.05
447	Gut microbiota abundance (genus Terrisporobacter id.11348)	Obesity due to excess calories	Inverse variance weighted (multiplicative random effects)	0.96888	1.03004	0.911352	0.31141	0.05
447	Gut microbiota abundance (genus Terrisporobacter id.11348)	Obesity due to excess calories	MR Egger	0.884433	1.55999	0.501427	0.590308	0.05
447	Gut microbiota abundance (genus Terrisporobacter id.11348)	Obesity due to excess calories	Inverse variance weighted (fixed effects)	0.96888	1.10671	0.84822	0.641297	0.05
447	Gut microbiota abundance (genus Terrisporobacter id.11348)	Obesity due to excess calories	Weighted median	0.952237	1.12237	0.807893	0.559528	0.05
447	Gut microbiota abundance (genus Terrisporobacter id.11348)	Obesity due to excess calories	Weighted mode	0.920586	1.14608	0.739458	0.500254	0.05
447	Gut microbiota abundance (genus Terrisporobacter id.11348)	Obesity due to excess calories	MR RAPS	0.968608	1.1173	0.839704	0.661567	0.05
448	Gut microbiota abundance (genus Turicibacter id.2162)	Obesity due to excess calories	Inverse variance weighted (multiplicative random effects)	1.06781	1.1879	0.95986	0.227597	0.05
448	Gut microbiota abundance (genus Turicibacter id.2162)	Obesity due to excess calories	MR Egger	1.08195	1.86192	0.628709	0.747748	0.05
448	Gut microbiota abundance (genus Turicibacter id.2162)	Obesity due to excess calories	Inverse variance weighted (fixed effects)	1.06781	1.19017	0.958025	0.2359	0.05
448	Gut microbiota abundance (genus Turicibacter id.2162)	Obesity due to excess calories	Weighted median	1.02301	1.18153	0.885752	0.756982	0.05
448	Gut microbiota abundance (genus Turicibacter id.2162)	Obesity due to excess calories	Weighted mode	0.98682	1.20824	0.805976	0.900954	0.05
448	Gut microbiota abundance (genus Turicibacter id.2162)	Obesity due to excess calories	MR RAPS	1.07105	1.20142	0.954826	0.241505	0.05
449	Gut microbiota abundance (genus Tyzzerella3 id.11335)	Obesity due to excess calories	Inverse variance weighted (multiplicative random effects)	0.967852	1.01681	0.921256	0.194293	0.05
449	Gut microbiota abundance (genus Tyzzerella3 id.11335)	Obesity due to excess calories	MR Egger	0.979042	1.57092	0.610166	0.922685	0.05
449	Gut microbiota abundance (genus Tyzzerella3 id.11335)	Obesity due to excess calories	Inverse variance weighted (fixed effects)	0.967852	1.04866	0.893272	0.424478	0.05
449	Gut microbiota abundance (genus Tyzzerella3 id.11335)	Obesity due to excess calories	Weighted median	0.985967	1.09433	0.888331	0.790521	0.05
449	Gut microbiota abundance (genus Tyzzerella3 id.11335)	Obesity due to excess calories	Weighted mode	1.01771	1.18982	0.870491	0.830165	0.05
449	Gut microbiota abundance (genus Tyzzerella3 id.11335)	Obesity due to excess calories	MR RAPS	0.96733	1.0538	0.887959	0.447003	0.05
450	Gut microbiota abundance (genus Veillonella id.2198)	Obesity due to excess calories	Inverse variance weighted (multiplicative random effects)	0.949506	1.18191	0.762797	0.642771	0.05
450	Gut microbiota abundance (genus Veillonella id.2198)	Obesity due to excess calories	MR Egger	0.280218	890.664	8.81615e-05	0.691001	0.05
450	Gut microbiota abundance (genus Veillonella id.2198)	Obesity due to excess calories	Inverse variance weighted (fixed effects)	0.949506	1.10473	0.816095	0.502394	0.05
450	Gut microbiota abundance (genus Veillonella id.2198)	Obesity due to excess calories	Weighted median	1.09136	1.37125	0.868595	0.452935	0.05
450	Gut microbiota abundance (genus Veillonella id.2198)	Obesity due to excess calories	Weighted mode	1.12678	1.49973	0.846576	0.459157	0.05
450	Gut microbiota abundance (genus Veillonella id.2198)	Obesity due to excess calories	MR RAPS	0.945311	1.10528	0.808496	0.480757	0.05
451	Gut microbiota abundance (family Acidaminococcaceae id.2166)	Drug-induced obesity	Inverse variance weighted (multiplicative random effects)	1.212	3.94597	0.372264	0.749535	0.05
451	Gut microbiota abundance (family Acidaminococcaceae id.2166)	Drug-induced obesity	MR Egger	0.110714	6.17567	0.00198482	0.238181	0.05
451	Gut microbiota abundance (family Acidaminococcaceae id.2166)	Drug-induced obesity	Inverse variance weighted (fixed effects)	1.212	3.28717	0.446872	0.705653	0.05
451	Gut microbiota abundance (family Acidaminococcaceae id.2166)	Drug-induced obesity	Weighted median	1.00423	4.08535	0.24685	0.995301	0.05
451	Gut microbiota abundance (family Acidaminococcaceae id.2166)	Drug-induced obesity	Weighted mode	0.739018	5.01325	0.108941	0.767323	0.05
451	Gut microbiota abundance (family Acidaminococcaceae id.2166)	Drug-induced obesity	MR RAPS	1.22565	3.49219	0.430162	0.703297	0.05
452	Gut microbiota abundance (family Actinomycetaceae id.421)	Drug-induced obesity	Inverse variance weighted (multiplicative random effects)	2.89561	4.85581	1.72671	5.55745e-05	0.05
452	Gut microbiota abundance (family Actinomycetaceae id.421)	Drug-induced obesity	MR Egger	4.4401	210.975	0.0934447	0.344148	0.05
452	Gut microbiota abundance (family Actinomycetaceae id.421)	Drug-induced obesity	Inverse variance weighted (fixed effects)	2.89561	8.60745	0.974107	0.0557733	0.05
452	Gut microbiota abundance (family Actinomycetaceae id.421)	Drug-induced obesity	Weighted median	2.72463	10.871	0.682885	0.155685	0.05
452	Gut microbiota abundance (family Actinomycetaceae id.421)	Drug-induced obesity	Weighted mode	2.72438	12.1323	0.611779	0.279939	0.05
452	Gut microbiota abundance (family Actinomycetaceae id.421)	Drug-induced obesity	MR RAPS	2.91074	9.63069	0.879728	0.0801015	0.05
453	Gut microbiota abundance (family Alcaligenaceae id.2875)	Drug-induced obesity	Inverse variance weighted (multiplicative random effects)	2.51101	5.56209	1.1336	0.0232656	0.05
453	Gut microbiota abundance (family Alcaligenaceae id.2875)	Drug-induced obesity	MR Egger	13.8737	3823.67	0.0503389	0.3242	0.05
453	Gut microbiota abundance (family Alcaligenaceae id.2875)	Drug-induced obesity	Inverse variance weighted (fixed effects)	2.51101	7.38366	0.853938	0.0943135	0.05
453	Gut microbiota abundance (family Alcaligenaceae id.2875)	Drug-induced obesity	Weighted median	2.68508	10.7487	0.670746	0.162811	0.05
453	Gut microbiota abundance (family Alcaligenaceae id.2875)	Drug-induced obesity	Weighted mode	2.39799	18.9221	0.303895	0.425977	0.05
453	Gut microbiota abundance (family Alcaligenaceae id.2875)	Drug-induced obesity	MR RAPS	2.5563	8.08681	0.808065	0.110197	0.05
454	Gut microbiota abundance (family Bacteroidaceae id.917)	Drug-induced obesity	Inverse variance weighted (multiplicative random effects)	0.986307	3.69655	0.263164	0.983681	0.05
454	Gut microbiota abundance (family Bacteroidaceae id.917)	Drug-induced obesity	MR Egger	0.171372	2384.02	1.23188e-05	0.669929	0.05
454	Gut microbiota abundance (family Bacteroidaceae id.917)	Drug-induced obesity	Inverse variance weighted (fixed effects)	0.986307	3.5788	0.271823	0.983271	0.05
454	Gut microbiota abundance (family Bacteroidaceae id.917)	Drug-induced obesity	Weighted median	0.986152	5.71748	0.170092	0.987592	0.05
454	Gut microbiota abundance (family Bacteroidaceae id.917)	Drug-induced obesity	Weighted mode	0.827631	8.89288	0.077025	0.881024	0.05
454	Gut microbiota abundance (family Bacteroidaceae id.917)	Drug-induced obesity	MR RAPS	0.985768	3.81431	0.254761	0.983434	0.05
455	Gut microbiota abundance (family Bacteroidales S24 7group id.11173)	Drug-induced obesity	Inverse variance weighted (multiplicative random effects)	0.794698	1.19517	0.528416	0.269724	0.05
455	Gut microbiota abundance (family Bacteroidales S24 7group id.11173)	Drug-induced obesity	MR Egger	2.68652	132.823	0.0543386	0.571037	0.05
455	Gut microbiota abundance (family Bacteroidales S24 7group id.11173)	Drug-induced obesity	Inverse variance weighted (fixed effects)	0.794698	1.77665	0.355469	0.575597	0.05
455	Gut microbiota abundance (family Bacteroidales S24 7group id.11173)	Drug-induced obesity	Weighted median	0.841882	2.31365	0.306341	0.738609	0.05
455	Gut microbiota abundance (family Bacteroidales S24 7group id.11173)	Drug-induced obesity	Weighted mode	0.841654	3.53929	0.200147	0.820756	0.05
455	Gut microbiota abundance (family Bacteroidales S24 7group id.11173)	Drug-induced obesity	MR RAPS	0.792982	1.86979	0.336305	0.596106	0.05
456	Gut microbiota abundance (family Bifidobacteriaceae id.433)	Drug-induced obesity	Inverse variance weighted (multiplicative random effects)	0.699434	2.35785	0.20748	0.56423	0.05
456	Gut microbiota abundance (family Bifidobacteriaceae id.433)	Drug-induced obesity	MR Egger	0.0794613	42.6685	0.00014798	0.388732	0.05
456	Gut microbiota abundance (family Bifidobacteriaceae id.433)	Drug-induced obesity	Inverse variance weighted (fixed effects)	0.699434	1.98082	0.246973	0.500899	0.05
456	Gut microbiota abundance (family Bifidobacteriaceae id.433)	Drug-induced obesity	Weighted median	0.73246	3.25183	0.164984	0.682245	0.05
456	Gut microbiota abundance (family Bifidobacteriaceae id.433)	Drug-induced obesity	Weighted mode	0.720051	5.77543	0.0897722	0.764221	0.05
456	Gut microbiota abundance (family Bifidobacteriaceae id.433)	Drug-induced obesity	MR RAPS	0.68516	2.03537	0.230643	0.49609	0.05
458	Gut microbiota abundance (family Clostridiaceae1 id.1869)	Drug-induced obesity	Inverse variance weighted (multiplicative random effects)	2.71296	5.98439	1.22989	0.0134113	0.05
458	Gut microbiota abundance (family Clostridiaceae1 id.1869)	Drug-induced obesity	MR Egger	0.601256	16.237	0.0222645	0.735982	0.05
458	Gut microbiota abundance (family Clostridiaceae1 id.1869)	Drug-induced obesity	Inverse variance weighted (fixed effects)	2.71296	7.2627	1.01341	0.0469752	0.05
458	Gut microbiota abundance (family Clostridiaceae1 id.1869)	Drug-induced obesity	Weighted median	2.58245	9.51614	0.700815	0.153942	0.05
458	Gut microbiota abundance (family Clostridiaceae1 id.1869)	Drug-induced obesity	Weighted mode	4.39251	26.3771	0.731473	0.140094	0.05
458	Gut microbiota abundance (family Clostridiaceae1 id.1869)	Drug-induced obesity	MR RAPS	2.78374	8.03938	0.963907	0.0584825	0.05
459	Gut microbiota abundance (family Clostridiales vadin BB60 group id.11286)	Drug-induced obesity	Inverse variance weighted (multiplicative random effects)	1.66677	3.25108	0.85452	0.133931	0.05
459	Gut microbiota abundance (family Clostridiales vadin BB60 group id.11286)	Drug-induced obesity	MR Egger	0.614164	4.83523	0.0780102	0.620839	0.05
459	Gut microbiota abundance (family Clostridiales vadin BB60 group id.11286)	Drug-induced obesity	Inverse variance weighted (fixed effects)	1.66677	3.32177	0.836335	0.146494	0.05
459	Gut microbiota abundance (family Clostridiales vadin BB60 group id.11286)	Drug-induced obesity	Weighted median	1.51827	3.92972	0.58659	0.389454	0.05
459	Gut microbiota abundance (family Clostridiales vadin BB60 group id.11286)	Drug-induced obesity	Weighted mode	1.91599	8.09005	0.453768	0.391212	0.05
459	Gut microbiota abundance (family Clostridiales vadin BB60 group id.11286)	Drug-induced obesity	MR RAPS	1.69608	3.5092	0.819758	0.154381	0.05
460	Gut microbiota abundance (family Coriobacteriaceae id.811)	Drug-induced obesity	Inverse variance weighted (multiplicative random effects)	1.18355	2.55355	0.548567	0.667534	0.05
460	Gut microbiota abundance (family Coriobacteriaceae id.811)	Drug-induced obesity	MR Egger	12.1803	896.81	0.165429	0.232942	0.05
460	Gut microbiota abundance (family Coriobacteriaceae id.811)	Drug-induced obesity	Inverse variance weighted (fixed effects)	1.18355	3.07401	0.455689	0.729301	0.05
460	Gut microbiota abundance (family Coriobacteriaceae id.811)	Drug-induced obesity	Weighted median	1.84977	6.72517	0.508784	0.350336	0.05
460	Gut microbiota abundance (family Coriobacteriaceae id.811)	Drug-induced obesity	Weighted mode	3.71165	35.0392	0.393169	0.272856	0.05
460	Gut microbiota abundance (family Coriobacteriaceae id.811)	Drug-induced obesity	MR RAPS	1.18912	3.28002	0.431097	0.737927	0.05
461	Gut microbiota abundance (family Defluviitaleaceae id.1924)	Drug-induced obesity	Inverse variance weighted (multiplicative random effects)	0.796223	1.78892	0.354388	0.581119	0.05
461	Gut microbiota abundance (family Defluviitaleaceae id.1924)	Drug-induced obesity	MR Egger	0.799796	22.0116	0.0290608	0.883953	0.05
461	Gut microbiota abundance (family Defluviitaleaceae id.1924)	Drug-induced obesity	Inverse variance weighted (fixed effects)	0.796223	1.70812	0.371151	0.55844	0.05
461	Gut microbiota abundance (family Defluviitaleaceae id.1924)	Drug-induced obesity	Weighted median	0.725321	2.15363	0.244281	0.563015	0.05
461	Gut microbiota abundance (family Defluviitaleaceae id.1924)	Drug-induced obesity	Weighted mode	0.706988	3.31491	0.150783	0.669414	0.05
461	Gut microbiota abundance (family Defluviitaleaceae id.1924)	Drug-induced obesity	MR RAPS	0.788797	1.76055	0.353412	0.562473	0.05
462	Gut microbiota abundance (family Desulfovibrionaceae id.3169)	Drug-induced obesity	Inverse variance weighted (multiplicative random effects)	0.893101	2.31204	0.34499	0.815793	0.05
462	Gut microbiota abundance (family Desulfovibrionaceae id.3169)	Drug-induced obesity	MR Egger	1.43214	316.769	0.00647482	0.882406	0.05
462	Gut microbiota abundance (family Desulfovibrionaceae id.3169)	Drug-induced obesity	Inverse variance weighted (fixed effects)	0.893101	2.72629	0.29257	0.84261	0.05
462	Gut microbiota abundance (family Desulfovibrionaceae id.3169)	Drug-induced obesity	Weighted median	1.19397	5.25752	0.271148	0.814669	0.05
462	Gut microbiota abundance (family Desulfovibrionaceae id.3169)	Drug-induced obesity	Weighted mode	2.12958	20.363	0.222714	0.530099	0.05
462	Gut microbiota abundance (family Desulfovibrionaceae id.3169)	Drug-induced obesity	MR RAPS	0.890198	2.90352	0.272928	0.847092	0.05
463	Gut microbiota abundance (family Enterobacteriaceae id.3469)	Drug-induced obesity	Inverse variance weighted (multiplicative random effects)	1.13098	3.2456	0.39411	0.81899	0.05
463	Gut microbiota abundance (family Enterobacteriaceae id.3469)	Drug-induced obesity	MR Egger	1.47759	15223.9	0.000143411	0.921675	0.05
463	Gut microbiota abundance (family Enterobacteriaceae id.3469)	Drug-induced obesity	Inverse variance weighted (fixed effects)	1.13098	3.89391	0.328493	0.845288	0.05
463	Gut microbiota abundance (family Enterobacteriaceae id.3469)	Drug-induced obesity	Weighted median	1.69627	9.40932	0.305795	0.545492	0.05
463	Gut microbiota abundance (family Enterobacteriaceae id.3469)	Drug-induced obesity	Weighted mode	2.94056	31.5069	0.274445	0.407037	0.05
463	Gut microbiota abundance (family Enterobacteriaceae id.3469)	Drug-induced obesity	MR RAPS	1.13515	4.21725	0.305545	0.849851	0.05
464	Gut microbiota abundance (family Erysipelotrichaceae id.2149)	Drug-induced obesity	Inverse variance weighted (multiplicative random effects)	1.8522	6.08365	0.563914	0.309693	0.05
464	Gut microbiota abundance (family Erysipelotrichaceae id.2149)	Drug-induced obesity	MR Egger	0.16064	50.0343	0.000515752	0.502108	0.05
464	Gut microbiota abundance (family Erysipelotrichaceae id.2149)	Drug-induced obesity	Inverse variance weighted (fixed effects)	1.8522	5.19491	0.660388	0.241427	0.05
464	Gut microbiota abundance (family Erysipelotrichaceae id.2149)	Drug-induced obesity	Weighted median	1.51765	6.36464	0.361885	0.568444	0.05
464	Gut microbiota abundance (family Erysipelotrichaceae id.2149)	Drug-induced obesity	Weighted mode	2.35155	26.1706	0.211297	0.499967	0.05
464	Gut microbiota abundance (family Erysipelotrichaceae id.2149)	Drug-induced obesity	MR RAPS	1.92052	5.64268	0.653663	0.235305	0.05
465	Gut microbiota abundance (family Family XI id.1936)	Drug-induced obesity	Inverse variance weighted (multiplicative random effects)	1.72677	2.54784	1.17031	0.00591575	0.05
465	Gut microbiota abundance (family Family XI id.1936)	Drug-induced obesity	MR Egger	3.24237	450.167	0.0233535	0.58492	0.05
465	Gut microbiota abundance (family Family XI id.1936)	Drug-induced obesity	Inverse variance weighted (fixed effects)	1.72677	3.07468	0.969775	0.0634912	0.05
465	Gut microbiota abundance (family Family XI id.1936)	Drug-induced obesity	Weighted median	1.72238	3.69655	0.802534	0.162889	0.05
465	Gut microbiota abundance (family Family XI id.1936)	Drug-induced obesity	Weighted mode	1.6323	4.60357	0.578771	0.390047	0.05
465	Gut microbiota abundance (family Family XI id.1936)	Drug-induced obesity	MR RAPS	1.7431	3.24082	0.937543	0.0790591	0.05
466	Gut microbiota abundance (family Family XIII id.1957)	Drug-induced obesity	Inverse variance weighted (multiplicative random effects)	0.666816	3.35889	0.132378	0.623253	0.05
466	Gut microbiota abundance (family Family XIII id.1957)	Drug-induced obesity	MR Egger	1.25913	4828.02	0.000328375	0.948174	0.05
466	Gut microbiota abundance (family Family XIII id.1957)	Drug-induced obesity	Inverse variance weighted (fixed effects)	0.666816	2.57733	0.172521	0.556881	0.05
466	Gut microbiota abundance (family Family XIII id.1957)	Drug-induced obesity	Weighted median	0.263659	1.69918	0.0409115	0.160819	0.05
466	Gut microbiota abundance (family Family XIII id.1957)	Drug-induced obesity	Weighted mode	0.160411	2.50022	0.0102918	0.23938	0.05
466	Gut microbiota abundance (family Family XIII id.1957)	Drug-induced obesity	MR RAPS	0.652028	2.67541	0.158906	0.552684	0.05
467	Gut microbiota abundance (family Lachnospiraceae id.1987)	Drug-induced obesity	Inverse variance weighted (multiplicative random effects)	0.897162	2.5264	0.318596	0.837227	0.05
467	Gut microbiota abundance (family Lachnospiraceae id.1987)	Drug-induced obesity	MR Egger	0.274646	13.8461	0.00544776	0.492043	0.05
467	Gut microbiota abundance (family Lachnospiraceae id.1987)	Drug-induced obesity	Inverse variance weighted (fixed effects)	0.897162	2.38064	0.338102	0.827467	0.05
467	Gut microbiota abundance (family Lachnospiraceae id.1987)	Drug-induced obesity	Weighted median	0.854133	3.49481	0.20875	0.826389	0.05
467	Gut microbiota abundance (family Lachnospiraceae id.1987)	Drug-induced obesity	Weighted mode	2.97962	37.3198	0.237894	0.411468	0.05
467	Gut microbiota abundance (family Lachnospiraceae id.1987)	Drug-induced obesity	MR RAPS	0.89209	2.48371	0.320418	0.82698	0.05
468	Gut microbiota abundance (family Lactobacillaceae id.1836)	Drug-induced obesity	Inverse variance weighted (multiplicative random effects)	0.730669	1.42294	0.375191	0.356134	0.05
468	Gut microbiota abundance (family Lactobacillaceae id.1836)	Drug-induced obesity	MR Egger	0.87963	7.64338	0.101231	0.893039	0.05
468	Gut microbiota abundance (family Lactobacillaceae id.1836)	Drug-induced obesity	Inverse variance weighted (fixed effects)	0.730669	1.49069	0.358141	0.388376	0.05
468	Gut microbiota abundance (family Lactobacillaceae id.1836)	Drug-induced obesity	Weighted median	0.67613	1.90224	0.240323	0.458345	0.05
468	Gut microbiota abundance (family Lactobacillaceae id.1836)	Drug-induced obesity	Weighted mode	0.727388	2.20621	0.23982	0.591485	0.05
468	Gut microbiota abundance (family Lactobacillaceae id.1836)	Drug-induced obesity	MR RAPS	0.725028	1.54346	0.340577	0.404218	0.05
469	Gut microbiota abundance (family Methanobacteriaceae id.121)	Drug-induced obesity	Inverse variance weighted (multiplicative random effects)	1.14037	1.61133	0.807065	0.456443	0.05
469	Gut microbiota abundance (family Methanobacteriaceae id.121)	Drug-induced obesity	MR Egger	0.739485	10.5985	0.0515958	0.801315	0.05
469	Gut microbiota abundance (family Methanobacteriaceae id.121)	Drug-induced obesity	Inverse variance weighted (fixed effects)	1.14037	2.02542	0.642062	0.654015	0.05
469	Gut microbiota abundance (family Methanobacteriaceae id.121)	Drug-induced obesity	Weighted median	1.07495	2.26022	0.51124	0.848834	0.05
469	Gut microbiota abundance (family Methanobacteriaceae id.121)	Drug-induced obesity	Weighted mode	0.975067	2.82692	0.336323	0.964058	0.05
469	Gut microbiota abundance (family Methanobacteriaceae id.121)	Drug-induced obesity	MR RAPS	1.14241	2.10771	0.6192	0.670061	0.05
470	Gut microbiota abundance (family Oxalobacteraceae id.2966)	Drug-induced obesity	Inverse variance weighted (multiplicative random effects)	2.58943	4.08773	1.64031	4.41553e-05	0.05
470	Gut microbiota abundance (family Oxalobacteraceae id.2966)	Drug-induced obesity	MR Egger	3.44545	28.906	0.41068	0.232857	0.05
470	Gut microbiota abundance (family Oxalobacteraceae id.2966)	Drug-induced obesity	Inverse variance weighted (fixed effects)	2.58943	4.26763	1.57117	0.000189608	0.05
470	Gut microbiota abundance (family Oxalobacteraceae id.2966)	Drug-induced obesity	Weighted median	2.63814	5.40696	1.2872	0.00805977	0.05
470	Gut microbiota abundance (family Oxalobacteraceae id.2966)	Drug-induced obesity	Weighted mode	2.99427	9.56752	0.937093	0.0871122	0.05
470	Gut microbiota abundance (family Oxalobacteraceae id.2966)	Drug-induced obesity	MR RAPS	2.671	4.57972	1.55779	0.000355186	0.05
471	Gut microbiota abundance (family Pasteurellaceae id.3689)	Drug-induced obesity	Inverse variance weighted (multiplicative random effects)	0.935746	1.47214	0.594792	0.773914	0.05
471	Gut microbiota abundance (family Pasteurellaceae id.3689)	Drug-induced obesity	MR Egger	1.45332	6.48166	0.325865	0.596759	0.05
471	Gut microbiota abundance (family Pasteurellaceae id.3689)	Drug-induced obesity	Inverse variance weighted (fixed effects)	0.935746	1.75259	0.499616	0.83567	0.05
471	Gut microbiota abundance (family Pasteurellaceae id.3689)	Drug-induced obesity	Weighted median	1.0256	2.36629	0.44452	0.952736	0.05
471	Gut microbiota abundance (family Pasteurellaceae id.3689)	Drug-induced obesity	Weighted mode	0.947936	3.49075	0.257419	0.937251	0.05
471	Gut microbiota abundance (family Pasteurellaceae id.3689)	Drug-induced obesity	MR RAPS	0.934201	1.81847	0.479927	0.841253	0.05
472	Gut microbiota abundance (family Peptococcaceae id.2024)	Drug-induced obesity	Inverse variance weighted (multiplicative random effects)	1.37983	3.32802	0.572088	0.473532	0.05
472	Gut microbiota abundance (family Peptococcaceae id.2024)	Drug-induced obesity	MR Egger	0.738146	16.6106	0.032802	0.825305	0.05
472	Gut microbiota abundance (family Peptococcaceae id.2024)	Drug-induced obesity	Inverse variance weighted (fixed effects)	1.37983	3.40322	0.559446	0.484551	0.05
472	Gut microbiota abundance (family Peptococcaceae id.2024)	Drug-induced obesity	Weighted median	1.78468	6.04958	0.526497	0.352366	0.05
472	Gut microbiota abundance (family Peptococcaceae id.2024)	Drug-induced obesity	Weighted mode	2.8282	17.1568	0.46621	0.295578	0.05
472	Gut microbiota abundance (family Peptococcaceae id.2024)	Drug-induced obesity	MR RAPS	1.39485	3.60953	0.539022	0.492696	0.05
473	Gut microbiota abundance (family Peptostreptococcaceae id.2042)	Drug-induced obesity	Inverse variance weighted (multiplicative random effects)	0.81244	1.49494	0.441528	0.504373	0.05
473	Gut microbiota abundance (family Peptostreptococcaceae id.2042)	Drug-induced obesity	MR Egger	0.452194	3.53656	0.0578187	0.418403	0.05
473	Gut microbiota abundance (family Peptostreptococcaceae id.2042)	Drug-induced obesity	Inverse variance weighted (fixed effects)	0.81244	1.82876	0.360932	0.615824	0.05
473	Gut microbiota abundance (family Peptostreptococcaceae id.2042)	Drug-induced obesity	Weighted median	0.733644	2.112	0.254845	0.565875	0.05
473	Gut microbiota abundance (family Peptostreptococcaceae id.2042)	Drug-induced obesity	Weighted mode	0.812676	3.68877	0.179041	0.792684	0.05
473	Gut microbiota abundance (family Peptostreptococcaceae id.2042)	Drug-induced obesity	MR RAPS	0.809062	1.91381	0.34203	0.629564	0.05
474	Gut microbiota abundance (family Porphyromonadaceae id.943)	Drug-induced obesity	Inverse variance weighted (multiplicative random effects)	1.98669	3.64152	1.08387	0.0263838	0.05
474	Gut microbiota abundance (family Porphyromonadaceae id.943)	Drug-induced obesity	MR Egger	0.743818	604.577	0.000915127	0.921728	0.05
474	Gut microbiota abundance (family Porphyromonadaceae id.943)	Drug-induced obesity	Inverse variance weighted (fixed effects)	1.98669	7.18395	0.549409	0.295213	0.05
474	Gut microbiota abundance (family Porphyromonadaceae id.943)	Drug-induced obesity	Weighted median	1.57106	7.26279	0.339847	0.56304	0.05
474	Gut microbiota abundance (family Porphyromonadaceae id.943)	Drug-induced obesity	Weighted mode	1.22915	11.8471	0.127525	0.862786	0.05
474	Gut microbiota abundance (family Porphyromonadaceae id.943)	Drug-induced obesity	MR RAPS	2.00035	7.99161	0.500699	0.326538	0.05
475	Gut microbiota abundance (family Prevotellaceae id.960)	Drug-induced obesity	Inverse variance weighted (multiplicative random effects)	1.13704	2.21216	0.584433	0.70527	0.05
475	Gut microbiota abundance (family Prevotellaceae id.960)	Drug-induced obesity	MR Egger	1.15837	30.1462	0.0445101	0.924402	0.05
475	Gut microbiota abundance (family Prevotellaceae id.960)	Drug-induced obesity	Inverse variance weighted (fixed effects)	1.13704	2.59149	0.498885	0.759944	0.05
475	Gut microbiota abundance (family Prevotellaceae id.960)	Drug-induced obesity	Weighted median	1.4466	4.33788	0.482411	0.509917	0.05
475	Gut microbiota abundance (family Prevotellaceae id.960)	Drug-induced obesity	Weighted mode	2.04252	12.5195	0.333231	0.452924	0.05
475	Gut microbiota abundance (family Prevotellaceae id.960)	Drug-induced obesity	MR RAPS	1.14083	2.72548	0.477526	0.76683	0.05
476	Gut microbiota abundance (family Rhodospirillaceae id.2717)	Drug-induced obesity	Inverse variance weighted (multiplicative random effects)	0.655967	1.15472	0.372639	0.143907	0.05
476	Gut microbiota abundance (family Rhodospirillaceae id.2717)	Drug-induced obesity	MR Egger	0.364115	6.68463	0.0198336	0.467702	0.05
476	Gut microbiota abundance (family Rhodospirillaceae id.2717)	Drug-induced obesity	Inverse variance weighted (fixed effects)	0.655967	1.25252	0.343543	0.201351	0.05
476	Gut microbiota abundance (family Rhodospirillaceae id.2717)	Drug-induced obesity	Weighted median	0.872273	2.09525	0.363137	0.75988	0.05
476	Gut microbiota abundance (family Rhodospirillaceae id.2717)	Drug-induced obesity	Weighted mode	1.06991	3.99726	0.286371	0.921495	0.05
476	Gut microbiota abundance (family Rhodospirillaceae id.2717)	Drug-induced obesity	MR RAPS	0.646593	1.28457	0.325465	0.213137	0.05
477	Gut microbiota abundance (family Rikenellaceae id.967)	Drug-induced obesity	Inverse variance weighted (multiplicative random effects)	1.22332	2.30283	0.649862	0.532255	0.05
477	Gut microbiota abundance (family Rikenellaceae id.967)	Drug-induced obesity	MR Egger	1.05834	18.5551	0.0603651	0.966938	0.05
477	Gut microbiota abundance (family Rikenellaceae id.967)	Drug-induced obesity	Inverse variance weighted (fixed effects)	1.22332	2.88845	0.518105	0.645623	0.05
477	Gut microbiota abundance (family Rikenellaceae id.967)	Drug-induced obesity	Weighted median	1.41287	4.56143	0.437627	0.563264	0.05
477	Gut microbiota abundance (family Rikenellaceae id.967)	Drug-induced obesity	Weighted mode	0.98958	6.68536	0.14648	0.991567	0.05
477	Gut microbiota abundance (family Rikenellaceae id.967)	Drug-induced obesity	MR RAPS	1.22877	3.06704	0.492288	0.658898	0.05
478	Gut microbiota abundance (family Ruminococcaceae id.2050)	Drug-induced obesity	Inverse variance weighted (multiplicative random effects)	1.61652	4.28596	0.609697	0.33434	0.05
478	Gut microbiota abundance (family Ruminococcaceae id.2050)	Drug-induced obesity	MR Egger	0.766093	10.1125	0.058037	0.818598	0.05
478	Gut microbiota abundance (family Ruminococcaceae id.2050)	Drug-induced obesity	Inverse variance weighted (fixed effects)	1.61652	4.56002	0.573054	0.364032	0.05
478	Gut microbiota abundance (family Ruminococcaceae id.2050)	Drug-induced obesity	Weighted median	1.09028	4.23182	0.280898	0.90059	0.05
478	Gut microbiota abundance (family Ruminococcaceae id.2050)	Drug-induced obesity	Weighted mode	0.747171	5.15065	0.108387	0.77484	0.05
478	Gut microbiota abundance (family Ruminococcaceae id.2050)	Drug-induced obesity	MR RAPS	1.64856	4.93631	0.550562	0.371643	0.05
479	Gut microbiota abundance (family Streptococcaceae id.1850)	Drug-induced obesity	Inverse variance weighted (multiplicative random effects)	1.02823	3.61187	0.292716	0.965361	0.05
479	Gut microbiota abundance (family Streptococcaceae id.1850)	Drug-induced obesity	MR Egger	0.0349238	10.4225	0.000117023	0.21966	0.05
479	Gut microbiota abundance (family Streptococcaceae id.1850)	Drug-induced obesity	Inverse variance weighted (fixed effects)	1.02823	3.09234	0.341894	0.960479	0.05
479	Gut microbiota abundance (family Streptococcaceae id.1850)	Drug-induced obesity	Weighted median	1.13735	5.06304	0.255491	0.865854	0.05
479	Gut microbiota abundance (family Streptococcaceae id.1850)	Drug-induced obesity	Weighted mode	1.24686	9.10947	0.170664	0.832711	0.05
479	Gut microbiota abundance (family Streptococcaceae id.1850)	Drug-induced obesity	MR RAPS	1.02973	3.25606	0.325653	0.960219	0.05
480	Gut microbiota abundance (family Veillonellaceae id.2172)	Drug-induced obesity	Inverse variance weighted (multiplicative random effects)	1.02009	1.87449	0.555127	0.948916	0.05
480	Gut microbiota abundance (family Veillonellaceae id.2172)	Drug-induced obesity	MR Egger	1.74189	7.99039	0.379728	0.453289	0.05
480	Gut microbiota abundance (family Veillonellaceae id.2172)	Drug-induced obesity	Inverse variance weighted (fixed effects)	1.02009	2.06301	0.5044	0.955859	0.05
480	Gut microbiota abundance (family Veillonellaceae id.2172)	Drug-induced obesity	Weighted median	1.30278	3.6113	0.469979	0.611122	0.05
480	Gut microbiota abundance (family Veillonellaceae id.2172)	Drug-induced obesity	Weighted mode	1.40406	4.47376	0.440654	0.5735	0.05
480	Gut microbiota abundance (family Veillonellaceae id.2172)	Drug-induced obesity	MR RAPS	1.02058	2.15923	0.482386	0.95751	0.05
481	Gut microbiota abundance (family Verrucomicrobiaceae id.4036)	Drug-induced obesity	Inverse variance weighted (multiplicative random effects)	0.916585	2.15258	0.390288	0.841515	0.05
481	Gut microbiota abundance (family Verrucomicrobiaceae id.4036)	Drug-induced obesity	MR Egger	0.364786	10.7302	0.0124013	0.52304	0.05
481	Gut microbiota abundance (family Verrucomicrobiaceae id.4036)	Drug-induced obesity	Inverse variance weighted (fixed effects)	0.916585	2.1678	0.387548	0.842795	0.05
481	Gut microbiota abundance (family Verrucomicrobiaceae id.4036)	Drug-induced obesity	Weighted median	1.08066	3.39763	0.343715	0.894414	0.05
481	Gut microbiota abundance (family Verrucomicrobiaceae id.4036)	Drug-induced obesity	Weighted mode	1.4301	7.93759	0.257659	0.691073	0.05
481	Gut microbiota abundance (family Verrucomicrobiaceae id.4036)	Drug-induced obesity	MR RAPS	0.913649	2.26141	0.369131	0.845153	0.05
482	Gut microbiota abundance (family Victivallaceae id.2255)	Drug-induced obesity	Inverse variance weighted (multiplicative random effects)	1.29502	2.06811	0.810917	0.279055	0.05
482	Gut microbiota abundance (family Victivallaceae id.2255)	Drug-induced obesity	MR Egger	18.6708	249.77	1.39567	0.0330635	0.05
482	Gut microbiota abundance (family Victivallaceae id.2255)	Drug-induced obesity	Inverse variance weighted (fixed effects)	1.29502	2.11762	0.79196	0.302834	0.05
482	Gut microbiota abundance (family Victivallaceae id.2255)	Drug-induced obesity	Weighted median	1.26133	2.41591	0.658532	0.483821	0.05
482	Gut microbiota abundance (family Victivallaceae id.2255)	Drug-induced obesity	Weighted mode	0.974671	2.7691	0.343066	0.962539	0.05
482	Gut microbiota abundance (family Victivallaceae id.2255)	Drug-induced obesity	MR RAPS	1.30616	2.19624	0.776806	0.313745	0.05
483	Gut microbiota abundance (genus Actinomyces id.423)	Drug-induced obesity	Inverse variance weighted (multiplicative random effects)	1.09342	2.87278	0.416171	0.856199	0.05
483	Gut microbiota abundance (genus Actinomyces id.423)	Drug-induced obesity	MR Egger	2.54555	54.719	0.11842	0.48966	0.05
483	Gut microbiota abundance (genus Actinomyces id.423)	Drug-induced obesity	Inverse variance weighted (fixed effects)	1.09342	2.52839	0.472856	0.834589	0.05
483	Gut microbiota abundance (genus Actinomyces id.423)	Drug-induced obesity	Weighted median	1.22902	3.76886	0.400784	0.718319	0.05
483	Gut microbiota abundance (genus Actinomyces id.423)	Drug-induced obesity	Weighted mode	1.53801	9.13948	0.25882	0.652619	0.05
483	Gut microbiota abundance (genus Actinomyces id.423)	Drug-induced obesity	MR RAPS	1.0991	2.63872	0.457805	0.832524	0.05
484	Gut microbiota abundance (genus Adlercreutzia id.812)	Drug-induced obesity	Inverse variance weighted (multiplicative random effects)	1.64316	4.34834	0.620922	0.317207	0.05
484	Gut microbiota abundance (genus Adlercreutzia id.812)	Drug-induced obesity	MR Egger	0.665897	181.306	0.0024457	0.869477	0.05
484	Gut microbiota abundance (genus Adlercreutzia id.812)	Drug-induced obesity	Inverse variance weighted (fixed effects)	1.64316	4.01355	0.672715	0.275738	0.05
484	Gut microbiota abundance (genus Adlercreutzia id.812)	Drug-induced obesity	Weighted median	2.40968	8.28167	0.701134	0.162623	0.05
484	Gut microbiota abundance (genus Adlercreutzia id.812)	Drug-induced obesity	Weighted mode	2.75941	23.0963	0.329679	0.38026	0.05
484	Gut microbiota abundance (genus Adlercreutzia id.812)	Drug-induced obesity	MR RAPS	1.68642	4.31517	0.659075	0.275606	0.05
485	Gut microbiota abundance (genus Akkermansia id.4037)	Drug-induced obesity	Inverse variance weighted (multiplicative random effects)	0.918363	2.15624	0.391141	0.844952	0.05
485	Gut microbiota abundance (genus Akkermansia id.4037)	Drug-induced obesity	MR Egger	0.373122	10.9921	0.0126655	0.53236	0.05
485	Gut microbiota abundance (genus Akkermansia id.4037)	Drug-induced obesity	Inverse variance weighted (fixed effects)	0.918363	2.17131	0.388424	0.846192	0.05
485	Gut microbiota abundance (genus Akkermansia id.4037)	Drug-induced obesity	Weighted median	1.09339	3.49451	0.34211	0.88028	0.05
485	Gut microbiota abundance (genus Akkermansia id.4037)	Drug-induced obesity	Weighted mode	1.44581	8.49687	0.246017	0.691865	0.05
485	Gut microbiota abundance (genus Akkermansia id.4037)	Drug-induced obesity	MR RAPS	0.915486	2.26511	0.370011	0.848493	0.05
486	Gut microbiota abundance (genus Alistipes id.968)	Drug-induced obesity	Inverse variance weighted (multiplicative random effects)	2.41778	7.15897	0.816552	0.11092	0.05
486	Gut microbiota abundance (genus Alistipes id.968)	Drug-induced obesity	MR Egger	0.343615	196.971	0.000599435	0.716521	0.05
486	Gut microbiota abundance (genus Alistipes id.968)	Drug-induced obesity	Inverse variance weighted (fixed effects)	2.41778	7.82292	0.747249	0.140572	0.05
486	Gut microbiota abundance (genus Alistipes id.968)	Drug-induced obesity	Weighted median	1.58142	7.49887	0.333504	0.563827	0.05
486	Gut microbiota abundance (genus Alistipes id.968)	Drug-induced obesity	Weighted mode	1.39042	17.9024	0.107989	0.805532	0.05
486	Gut microbiota abundance (genus Alistipes id.968)	Drug-induced obesity	MR RAPS	2.5081	8.73578	0.720093	0.148671	0.05
487	Gut microbiota abundance (genus Allisonella id.2174)	Drug-induced obesity	Inverse variance weighted (multiplicative random effects)	0.960776	1.68953	0.546359	0.889496	0.05
487	Gut microbiota abundance (genus Allisonella id.2174)	Drug-induced obesity	MR Egger	0.807771	116.776	0.00558758	0.922467	0.05
487	Gut microbiota abundance (genus Allisonella id.2174)	Drug-induced obesity	Inverse variance weighted (fixed effects)	0.960776	1.62896	0.566674	0.881908	0.05
487	Gut microbiota abundance (genus Allisonella id.2174)	Drug-induced obesity	Weighted median	0.712673	1.46713	0.346187	0.357835	0.05
487	Gut microbiota abundance (genus Allisonella id.2174)	Drug-induced obesity	Weighted mode	0.645189	1.95509	0.212915	0.463864	0.05
487	Gut microbiota abundance (genus Allisonella id.2174)	Drug-induced obesity	MR RAPS	0.959058	1.66667	0.551875	0.882134	0.05
488	Gut microbiota abundance (genus Alloprevotella id.961)	Drug-induced obesity	Inverse variance weighted (multiplicative random effects)	0.697174	1.132	0.429373	0.144666	0.05
488	Gut microbiota abundance (genus Alloprevotella id.961)	Drug-induced obesity	MR Egger	0.038509	146.396	1.01297e-05	0.352817	0.05
488	Gut microbiota abundance (genus Alloprevotella id.961)	Drug-induced obesity	Inverse variance weighted (fixed effects)	0.697174	1.36323	0.356544	0.291729	0.05
488	Gut microbiota abundance (genus Alloprevotella id.961)	Drug-induced obesity	Weighted median	0.858796	2.01268	0.366442	0.726105	0.05
488	Gut microbiota abundance (genus Alloprevotella id.961)	Drug-induced obesity	Weighted mode	0.933289	3.18351	0.273606	0.917497	0.05
488	Gut microbiota abundance (genus Alloprevotella id.961)	Drug-induced obesity	MR RAPS	0.692102	1.42051	0.337206	0.315777	0.05
489	Gut microbiota abundance (genus Anaerofilum id.2053)	Drug-induced obesity	Inverse variance weighted (multiplicative random effects)	1.09705	1.78476	0.67433	0.709117	0.05
489	Gut microbiota abundance (genus Anaerofilum id.2053)	Drug-induced obesity	MR Egger	0.960613	44.2905	0.0208346	0.981651	0.05
489	Gut microbiota abundance (genus Anaerofilum id.2053)	Drug-induced obesity	Inverse variance weighted (fixed effects)	1.09705	2.01793	0.596414	0.76579	0.05
489	Gut microbiota abundance (genus Anaerofilum id.2053)	Drug-induced obesity	Weighted median	1.33691	3.04216	0.587515	0.488837	0.05
489	Gut microbiota abundance (genus Anaerofilum id.2053)	Drug-induced obesity	Weighted mode	1.42933	5.28227	0.386763	0.605208	0.05
489	Gut microbiota abundance (genus Anaerofilum id.2053)	Drug-induced obesity	MR RAPS	1.09984	2.09422	0.577607	0.772114	0.05
490	Gut microbiota abundance (genus Anaerostipes id.1991)	Drug-induced obesity	Inverse variance weighted (multiplicative random effects)	0.652372	1.37141	0.31033	0.259825	0.05
490	Gut microbiota abundance (genus Anaerostipes id.1991)	Drug-induced obesity	MR Egger	2.27042	125.441	0.0410934	0.664729	0.05
490	Gut microbiota abundance (genus Anaerostipes id.1991)	Drug-induced obesity	Inverse variance weighted (fixed effects)	0.652372	1.77077	0.240341	0.401804	0.05
490	Gut microbiota abundance (genus Anaerostipes id.1991)	Drug-induced obesity	Weighted median	0.597423	2.14673	0.166259	0.4299	0.05
490	Gut microbiota abundance (genus Anaerostipes id.1991)	Drug-induced obesity	Weighted mode	0.531689	4.57314	0.061816	0.575675	0.05
490	Gut microbiota abundance (genus Anaerostipes id.1991)	Drug-induced obesity	MR RAPS	0.646427	1.86965	0.223501	0.420716	0.05
491	Gut microbiota abundance (genus Anaerotruncus id.2054)	Drug-induced obesity	Inverse variance weighted (multiplicative random effects)	0.663512	1.46637	0.30023	0.310639	0.05
491	Gut microbiota abundance (genus Anaerotruncus id.2054)	Drug-induced obesity	MR Egger	0.914282	49.7571	0.0167999	0.961612	0.05
491	Gut microbiota abundance (genus Anaerotruncus id.2054)	Drug-induced obesity	Inverse variance weighted (fixed effects)	0.663512	1.86284	0.236332	0.436072	0.05
491	Gut microbiota abundance (genus Anaerotruncus id.2054)	Drug-induced obesity	Weighted median	0.63353	2.51662	0.159484	0.516605	0.05
491	Gut microbiota abundance (genus Anaerotruncus id.2054)	Drug-induced obesity	Weighted mode	0.618574	4.45938	0.0858041	0.642969	0.05
[truncated: 1,523 more rows]

## Sheet: STable3
Supplementary Table 3. SNP information included in MR studies
Batch	Exposure	Outcome	SNP	Chr	Pos	EA	OA	Beta.exposure	SE.exposure	Pval.exposure	Beta.outcome	SE.outcome	Pval.outcome
1	Gut microbiota abundance (family Acidaminococcaceae id.2166)	Localized adiposity	rs262812	6	158647999	T	C	-0.065675	0.0142257	3.24908e-06	0.104539	0.135034	0.438832
1	Gut microbiota abundance (family Acidaminococcaceae id.2166)	Localized adiposity	rs2933324	9	107117653	G	A	0.0662557	0.0140257	2.23676e-06	-0.13415	0.147573	0.363326
1	Gut microbiota abundance (family Acidaminococcaceae id.2166)	Localized adiposity	rs45497800	20	61991833	T	C	-0.117863	0.0257351	5.86422e-06	0.267609	0.177734	0.132151
1	Gut microbiota abundance (family Acidaminococcaceae id.2166)	Localized adiposity	rs6589457	11	114701288	G	A	-0.165911	0.0349516	2.3151e-06	-0.0183538	0.286197	0.948867
1	Gut microbiota abundance (family Acidaminococcaceae id.2166)	Localized adiposity	rs6923842	6	5723181	T	C	-0.0796106	0.0169192	2.21304e-06	0.41378	0.19356	0.0325379
1	Gut microbiota abundance (family Acidaminococcaceae id.2166)	Localized adiposity	rs74540770	3	186553389	G	A	-0.108969	0.0243533	7.0881e-06	-0.49911	0.227146	0.0279982
1	Gut microbiota abundance (family Acidaminococcaceae id.2166)	Localized adiposity	rs78702810	3	18462531	T	C	-0.143755	0.0323244	9.16474e-06	0.251955	0.202159	0.212647
2	Gut microbiota abundance (family Actinomycetaceae id.421)	Localized adiposity	rs2889192	9	76394568	T	G	-0.0887537	0.0195009	3.64418e-06	0.23113	0.173447	0.182673
2	Gut microbiota abundance (family Actinomycetaceae id.421)	Localized adiposity	rs34583783	6	67207371	G	T	0.123756	0.026427	5.47974e-06	-0.409583	0.257324	0.111452
2	Gut microbiota abundance (family Actinomycetaceae id.421)	Localized adiposity	rs35011108	6	133007480	A	G	0.241826	0.0503796	1.82671e-06	0.0266091	0.246111	0.913902
2	Gut microbiota abundance (family Actinomycetaceae id.421)	Localized adiposity	rs4073240	6	169224781	G	A	0.0747546	0.0164684	6.05327e-06	-0.0839831	0.127263	0.509306
3	Gut microbiota abundance (family Alcaligenaceae id.2875)	Localized adiposity	rs112135816	9	82485327	T	G	-0.0775052	0.0171554	5.27667e-06	-0.298861	0.255704	0.242493
3	Gut microbiota abundance (family Alcaligenaceae id.2875)	Localized adiposity	rs1153990	5	104233461	A	G	-0.058727	0.0128306	5.96788e-06	-0.0805873	0.133176	0.545099
3	Gut microbiota abundance (family Alcaligenaceae id.2875)	Localized adiposity	rs147968	16	85945839	C	T	0.0489475	0.0110321	9.12704e-06	0.107056	0.123367	0.385511
3	Gut microbiota abundance (family Alcaligenaceae id.2875)	Localized adiposity	rs28480294	15	71522509	C	T	0.0516967	0.0115503	6.60602e-06	-0.0473893	0.129037	0.713431
3	Gut microbiota abundance (family Alcaligenaceae id.2875)	Localized adiposity	rs4033856	4	45642485	T	C	-0.081834	0.0168931	1.02903e-06	0.273964	0.219289	0.211545
3	Gut microbiota abundance (family Alcaligenaceae id.2875)	Localized adiposity	rs62191117	2	239900775	A	G	0.0684302	0.0133636	2.75943e-07	0.202241	0.152463	0.184675
3	Gut microbiota abundance (family Alcaligenaceae id.2875)	Localized adiposity	rs62395635	5	173497796	T	C	0.110583	0.0238514	3.34696e-06	0.199829	0.255626	0.434376
3	Gut microbiota abundance (family Alcaligenaceae id.2875)	Localized adiposity	rs6969323	7	104214487	A	C	-0.0593564	0.0129137	3.8858e-06	0.00146019	0.148402	0.992149
3	Gut microbiota abundance (family Alcaligenaceae id.2875)	Localized adiposity	rs74776516	11	20763367	T	G	-0.0944052	0.0213287	6.85046e-06	0.552622	0.245277	0.024256
3	Gut microbiota abundance (family Alcaligenaceae id.2875)	Localized adiposity	rs7638039	3	70588939	T	C	0.0603335	0.0127779	2.70477e-06	-0.0598027	0.143229	0.676288
3	Gut microbiota abundance (family Alcaligenaceae id.2875)	Localized adiposity	rs9537886	13	58545246	A	C	-0.0570888	0.0110683	2.35109e-07	0.239147	0.124217	0.0541988
4	Gut microbiota abundance (family Bacteroidaceae id.917)	Localized adiposity	rs11585893	1	10644351	A	G	-0.0740746	0.0147633	1.79511e-06	0.000934362	0.145064	0.994861
4	Gut microbiota abundance (family Bacteroidaceae id.917)	Localized adiposity	rs13207588	6	41519430	A	G	-0.059205	0.0131195	7.48497e-06	0.117297	0.157101	0.455284
4	Gut microbiota abundance (family Bacteroidaceae id.917)	Localized adiposity	rs1340391	1	102960989	T	C	-0.0592004	0.0132244	6.73008e-06	-0.16786	0.17863	0.347367
4	Gut microbiota abundance (family Bacteroidaceae id.917)	Localized adiposity	rs17619981	19	24342250	T	G	0.0880978	0.0187002	2.68683e-06	0.0619843	0.181298	0.732433
4	Gut microbiota abundance (family Bacteroidaceae id.917)	Localized adiposity	rs2023437	14	22045949	T	C	-0.0782325	0.0167634	5.01822e-06	0.0959074	0.188976	0.611795
4	Gut microbiota abundance (family Bacteroidaceae id.917)	Localized adiposity	rs66710942	3	77215327	T	C	-0.0488038	0.0107412	5.8626e-06	0.106387	0.123413	0.388661
4	Gut microbiota abundance (family Bacteroidaceae id.917)	Localized adiposity	rs6795673	3	10593224	C	T	0.0538565	0.0105251	3.37909e-07	0.104789	0.123125	0.394724
4	Gut microbiota abundance (family Bacteroidaceae id.917)	Localized adiposity	rs9507307	13	24910476	C	T	0.0604456	0.0129128	2.12711e-06	0.362068	0.143785	0.0117983
5	Gut microbiota abundance (family Bacteroidales S24 7group id.11173)	Localized adiposity	rs10872669	6	151515172	G	A	0.123071	0.0275665	9.49008e-06	0.589926	0.23133	0.0107679
5	Gut microbiota abundance (family Bacteroidales S24 7group id.11173)	Localized adiposity	rs12748533	1	242767252	G	T	-0.0821108	0.0172701	2.59018e-06	0.030254	0.137015	0.825242
5	Gut microbiota abundance (family Bacteroidales S24 7group id.11173)	Localized adiposity	rs17043785	2	53139362	T	C	-0.176187	0.0347133	5.11835e-07	-0.00339839	0.218278	0.987578
5	Gut microbiota abundance (family Bacteroidales S24 7group id.11173)	Localized adiposity	rs1850003	15	47340971	A	G	0.084048	0.0177806	2.4053e-06	-0.099865	0.146109	0.494295
5	Gut microbiota abundance (family Bacteroidales S24 7group id.11173)	Localized adiposity	rs61508842	3	158653545	T	C	0.122574	0.0272389	7.82781e-06	0.476271	0.218664	0.0293995
5	Gut microbiota abundance (family Bacteroidales S24 7group id.11173)	Localized adiposity	rs738193	22	25943322	T	C	0.0847328	0.0165856	3.82164e-07	0.167303	0.129434	0.196157
5	Gut microbiota abundance (family Bacteroidales S24 7group id.11173)	Localized adiposity	rs78609301	6	63236747	A	G	-0.0867065	0.0195709	7.093e-06	-0.115826	0.135584	0.392952
5	Gut microbiota abundance (family Bacteroidales S24 7group id.11173)	Localized adiposity	rs941000	7	90714667	T	C	-0.0850266	0.0163382	3.15559e-07	0.00682709	0.128387	0.957592
6	Gut microbiota abundance (family Bifidobacteriaceae id.433)	Localized adiposity	rs10831953	11	13098051	G	A	0.0537537	0.0123746	9.94741e-06	-0.160013	0.134381	0.233756
6	Gut microbiota abundance (family Bifidobacteriaceae id.433)	Localized adiposity	rs12446429	16	898055	T	C	0.0810099	0.019073	8.52884e-06	-0.0118634	0.160245	0.940984
6	Gut microbiota abundance (family Bifidobacteriaceae id.433)	Localized adiposity	rs13020688	2	192878532	G	A	0.0584045	0.0122081	1.57373e-06	0.327659	0.134668	0.014971
6	Gut microbiota abundance (family Bifidobacteriaceae id.433)	Localized adiposity	rs4957061	5	521096	T	C	0.0569873	0.0116907	1.1517e-06	-0.129885	0.125527	0.300799
6	Gut microbiota abundance (family Bifidobacteriaceae id.433)	Localized adiposity	rs540489	17	72897722	T	G	-0.0632518	0.013817	5.36809e-06	-0.236155	0.161544	0.14378
6	Gut microbiota abundance (family Bifidobacteriaceae id.433)	Localized adiposity	rs55888705	4	1517826	A	G	0.053673	0.0120586	8.66204e-06	-0.0527216	0.136639	0.69961
6	Gut microbiota abundance (family Bifidobacteriaceae id.433)	Localized adiposity	rs6899771	6	97406220	A	G	-0.0914312	0.0202604	7.27998e-06	-0.0633638	0.204908	0.757145
6	Gut microbiota abundance (family Bifidobacteriaceae id.433)	Localized adiposity	rs7174549	15	92463303	T	C	-0.0551726	0.0124655	6.86784e-06	0.0673907	0.128753	0.600688
6	Gut microbiota abundance (family Bifidobacteriaceae id.433)	Localized adiposity	rs7322849	13	112859829	T	C	0.110676	0.0200996	1.74032e-08	-0.131859	0.216101	0.541749
6	Gut microbiota abundance (family Bifidobacteriaceae id.433)	Localized adiposity	rs857444	6	14617591	C	T	0.0553965	0.0120669	3.8249e-06	0.0486287	0.128355	0.704792
8	Gut microbiota abundance (family Clostridiaceae1 id.1869)	Localized adiposity	rs10875374	1	101804809	T	C	0.0536759	0.0119436	8.09823e-06	-0.118258	0.123293	0.337478
8	Gut microbiota abundance (family Clostridiaceae1 id.1869)	Localized adiposity	rs12186080	3	132596627	G	A	0.0748236	0.016246	5.33962e-06	-0.198151	0.166495	0.233995
8	Gut microbiota abundance (family Clostridiaceae1 id.1869)	Localized adiposity	rs12341505	9	136710881	G	A	0.0814503	0.0179338	4.54485e-06	-0.153561	0.212272	0.469425
8	Gut microbiota abundance (family Clostridiaceae1 id.1869)	Localized adiposity	rs2795528	10	43270264	G	A	-0.180969	0.0390911	3.80627e-06	0.225422	0.266733	0.398042
8	Gut microbiota abundance (family Clostridiaceae1 id.1869)	Localized adiposity	rs2817172	1	3041519	C	T	0.0563367	0.012392	5.27024e-06	0.201019	0.126318	0.111526
8	Gut microbiota abundance (family Clostridiaceae1 id.1869)	Localized adiposity	rs4723021	7	30934659	T	C	-0.106376	0.0241944	7.42147e-06	0.174665	0.249398	0.483712
8	Gut microbiota abundance (family Clostridiaceae1 id.1869)	Localized adiposity	rs550843	6	165722832	T	C	-0.0734787	0.0168383	7.0912e-06	0.122031	0.138733	0.379071
8	Gut microbiota abundance (family Clostridiaceae1 id.1869)	Localized adiposity	rs56188186	16	87710690	A	G	0.0967773	0.0217471	8.24442e-06	0.0899427	0.289346	0.755917
8	Gut microbiota abundance (family Clostridiaceae1 id.1869)	Localized adiposity	rs62397761	6	48093014	A	G	0.0615805	0.0136198	9.07716e-06	0.0212335	0.132485	0.872668
8	Gut microbiota abundance (family Clostridiaceae1 id.1869)	Localized adiposity	rs881532	22	47806774	G	A	0.0533035	0.0119011	7.8966e-06	-0.199867	0.123451	0.105448
9	Gut microbiota abundance (family Clostridiales vadin BB60 group id.11286)	Localized adiposity	rs10517600	4	155632958	G	T	-0.0626993	0.0139364	6.82763e-06	-0.0932796	0.126756	0.461792
9	Gut microbiota abundance (family Clostridiales vadin BB60 group id.11286)	Localized adiposity	rs10904722	10	6714424	C	T	-0.0672314	0.0147123	5.04836e-06	-0.0848041	0.144076	0.556126
9	Gut microbiota abundance (family Clostridiales vadin BB60 group id.11286)	Localized adiposity	rs118104867	8	123977538	C	T	0.214464	0.0455098	3.43598e-06	0.153652	0.242397	0.526154
9	Gut microbiota abundance (family Clostridiales vadin BB60 group id.11286)	Localized adiposity	rs13409132	2	205616346	A	G	-0.165419	0.0352154	4.3723e-06	0.496851	0.332431	0.13502
9	Gut microbiota abundance (family Clostridiales vadin BB60 group id.11286)	Localized adiposity	rs17121075	14	85856796	G	A	0.0769254	0.0172234	7.91425e-06	-0.108895	0.150852	0.470379
9	Gut microbiota abundance (family Clostridiales vadin BB60 group id.11286)	Localized adiposity	rs2191834	2	229942951	T	G	-0.0746375	0.0159136	2.50196e-06	0.140199	0.144226	0.331011
9	Gut microbiota abundance (family Clostridiales vadin BB60 group id.11286)	Localized adiposity	rs28691777	17	58149405	C	T	0.137134	0.0266996	6.95697e-07	-0.298568	0.300933	0.321129
9	Gut microbiota abundance (family Clostridiales vadin BB60 group id.11286)	Localized adiposity	rs34088226	5	4308946	A	G	-0.117807	0.026924	7.66214e-06	0.143592	0.264489	0.587196
9	Gut microbiota abundance (family Clostridiales vadin BB60 group id.11286)	Localized adiposity	rs55682560	15	87392290	C	T	-0.131519	0.0261319	4.97038e-07	-0.308419	0.228702	0.177478
9	Gut microbiota abundance (family Clostridiales vadin BB60 group id.11286)	Localized adiposity	rs6588624	1	56849539	A	G	0.0662317	0.0138147	1.79287e-06	-0.0509944	0.124108	0.681155
9	Gut microbiota abundance (family Clostridiales vadin BB60 group id.11286)	Localized adiposity	rs66714985	8	3305122	A	C	0.116908	0.0252447	4.85333e-06	0.230365	0.205427	0.26212
9	Gut microbiota abundance (family Clostridiales vadin BB60 group id.11286)	Localized adiposity	rs7226487	18	74373125	A	G	-0.0643682	0.0138701	3.58286e-06	-0.0192133	0.123506	0.876375
9	Gut microbiota abundance (family Clostridiales vadin BB60 group id.11286)	Localized adiposity	rs7538034	1	71391694	T	G	-0.078598	0.0165982	2.36706e-06	0.131557	0.167487	0.432172
9	Gut microbiota abundance (family Clostridiales vadin BB60 group id.11286)	Localized adiposity	rs7725895	5	142244898	A	G	-0.116224	0.0240367	3.94357e-06	0.0210526	0.189885	0.911719
9	Gut microbiota abundance (family Clostridiales vadin BB60 group id.11286)	Localized adiposity	rs989682	3	15564453	A	G	0.070194	0.0155364	6.84715e-06	0.00211693	0.145895	0.988423
10	Gut microbiota abundance (family Coriobacteriaceae id.811)	Localized adiposity	rs11073596	15	86433579	G	T	-0.0510212	0.0114339	8.14442e-06	0.0923944	0.127522	0.468736
10	Gut microbiota abundance (family Coriobacteriaceae id.811)	Localized adiposity	rs11250875	10	1922731	T	C	0.06075	0.0130939	4.82848e-06	0.257003	0.150334	0.0873494
10	Gut microbiota abundance (family Coriobacteriaceae id.811)	Localized adiposity	rs11656361	17	8121332	A	C	0.0773006	0.017553	8.0201e-06	-0.00540429	0.160904	0.973206
10	Gut microbiota abundance (family Coriobacteriaceae id.811)	Localized adiposity	rs12974142	19	52895166	G	A	0.0789796	0.0177205	8.51236e-06	0.0361632	0.242963	0.881678
10	Gut microbiota abundance (family Coriobacteriaceae id.811)	Localized adiposity	rs13307134	7	105084680	T	C	-0.0565686	0.0126265	7.79938e-06	0.177045	0.16571	0.28534
10	Gut microbiota abundance (family Coriobacteriaceae id.811)	Localized adiposity	rs1397793	5	90471451	A	G	0.0498855	0.0112446	9.77372e-06	0.041864	0.135055	0.756579
10	Gut microbiota abundance (family Coriobacteriaceae id.811)	Localized adiposity	rs1816223	12	11494021	G	A	0.0586265	0.0129006	4.84117e-06	-0.0380609	0.153702	0.804423
10	Gut microbiota abundance (family Coriobacteriaceae id.811)	Localized adiposity	rs240104	1	176571431	T	C	-0.0603429	0.0126849	1.51604e-06	-0.301952	0.137528	0.0281222
10	Gut microbiota abundance (family Coriobacteriaceae id.811)	Localized adiposity	rs2442778	3	11654412	A	G	0.116408	0.0258545	9.02693e-06	0.125567	0.278264	0.65181
10	Gut microbiota abundance (family Coriobacteriaceae id.811)	Localized adiposity	rs3025411	9	136512906	A	G	0.0926543	0.0209468	8.26913e-06	-0.0317043	0.202722	0.875723
10	Gut microbiota abundance (family Coriobacteriaceae id.811)	Localized adiposity	rs34739816	17	37376685	G	T	0.0965017	0.0207666	3.88356e-06	-0.366201	0.26509	0.167149
10	Gut microbiota abundance (family Coriobacteriaceae id.811)	Localized adiposity	rs67561917	20	62072077	A	G	-0.0714367	0.0154113	5.39126e-06	0.0516946	0.161165	0.748395
10	Gut microbiota abundance (family Coriobacteriaceae id.811)	Localized adiposity	rs719099	10	65799217	A	G	0.0778402	0.0155815	5.43313e-07	-0.347103	0.207574	0.0944866
10	Gut microbiota abundance (family Coriobacteriaceae id.811)	Localized adiposity	rs8010111	14	39660509	A	G	0.103377	0.0229286	6.8962e-06	0.0255921	0.227065	0.910262
11	Gut microbiota abundance (family Defluviitaleaceae id.1924)	Localized adiposity	rs112893842	9	8786663	T	C	0.110761	0.0232545	2.7503e-06	0.0157539	0.213823	0.941267
11	Gut microbiota abundance (family Defluviitaleaceae id.1924)	Localized adiposity	rs1582238	1	118723685	C	T	-0.0801923	0.0167061	1.692e-06	-0.00356052	0.128948	0.977972
11	Gut microbiota abundance (family Defluviitaleaceae id.1924)	Localized adiposity	rs17051335	4	122202910	C	T	-0.134314	0.0292201	4.58121e-06	0.271428	0.20472	0.184888
11	Gut microbiota abundance (family Defluviitaleaceae id.1924)	Localized adiposity	rs1908593	18	59026148	T	C	0.070223	0.0156601	7.85905e-06	0.0819413	0.125339	0.51327
11	Gut microbiota abundance (family Defluviitaleaceae id.1924)	Localized adiposity	rs4344384	10	66407366	T	G	-0.0708803	0.0156121	5.86017e-06	0.122638	0.123912	0.322312
11	Gut microbiota abundance (family Defluviitaleaceae id.1924)	Localized adiposity	rs4677103	3	72207794	A	G	0.0977203	0.0197033	9.42193e-07	-0.154661	0.162994	0.342685
11	Gut microbiota abundance (family Defluviitaleaceae id.1924)	Localized adiposity	rs540220	9	93331308	C	T	0.123954	0.0289814	9.48135e-06	-0.0640962	0.2165	0.767187
11	Gut microbiota abundance (family Defluviitaleaceae id.1924)	Localized adiposity	rs55658617	21	41811003	T	C	0.177314	0.0361844	1.40608e-06	-0.0623158	0.33262	0.851388
11	Gut microbiota abundance (family Defluviitaleaceae id.1924)	Localized adiposity	rs72731813	4	147414743	C	T	-0.149751	0.0293415	2.75778e-07	-0.174533	0.286231	0.54202
11	Gut microbiota abundance (family Defluviitaleaceae id.1924)	Localized adiposity	rs9608282	22	24804081	T	G	0.139014	0.0299429	4.60829e-06	-0.699674	0.340707	0.0400147
11	Gut microbiota abundance (family Defluviitaleaceae id.1924)	Localized adiposity	rs9725395	1	85205632	A	G	-0.138357	0.0295185	3.41374e-06	-0.251908	0.194701	0.195729
12	Gut microbiota abundance (family Desulfovibrionaceae id.3169)	Localized adiposity	rs11599763	10	11855599	C	T	0.0555931	0.0117493	2.49701e-06	-0.00400828	0.126887	0.9748
12	Gut microbiota abundance (family Desulfovibrionaceae id.3169)	Localized adiposity	rs17791387	9	81834426	A	G	-0.0729251	0.0154381	2.09677e-06	0.475413	0.207526	0.0219715
12	Gut microbiota abundance (family Desulfovibrionaceae id.3169)	Localized adiposity	rs2692012	1	203991605	G	A	-0.114231	0.0253568	1.5639e-06	-0.0216128	0.270042	0.936209
12	Gut microbiota abundance (family Desulfovibrionaceae id.3169)	Localized adiposity	rs2838334	21	45064961	G	A	0.0571419	0.012423	3.82375e-06	-0.00428479	0.130104	0.973727
12	Gut microbiota abundance (family Desulfovibrionaceae id.3169)	Localized adiposity	rs3935584	2	233929283	C	T	-0.0525838	0.0115757	6.78141e-06	-0.101731	0.124376	0.413397
12	Gut microbiota abundance (family Desulfovibrionaceae id.3169)	Localized adiposity	rs4506934	17	2856662	C	T	-0.0943381	0.020138	3.16046e-06	0.0304935	0.191887	0.873737
12	Gut microbiota abundance (family Desulfovibrionaceae id.3169)	Localized adiposity	rs6058181	20	33694801	C	T	0.0834742	0.0166111	2.69911e-07	-0.194014	0.167231	0.245986
12	Gut microbiota abundance (family Desulfovibrionaceae id.3169)	Localized adiposity	rs72647048	8	57865378	T	C	-0.0770089	0.017089	9.60882e-06	0.2794	0.195558	0.153082
12	Gut microbiota abundance (family Desulfovibrionaceae id.3169)	Localized adiposity	rs9928243	16	71541641	C	A	-0.0541732	0.0117819	4.48477e-06	0.10197	0.123557	0.40921
13	Gut microbiota abundance (family Enterobacteriaceae id.3469)	Localized adiposity	rs11026530	11	22379097	T	C	0.0822408	0.0186379	9.42692e-06	0.37336	0.173553	0.0314543
13	Gut microbiota abundance (family Enterobacteriaceae id.3469)	Localized adiposity	rs2374342	2	42133542	C	A	0.0582927	0.0126195	4.51617e-06	-0.105098	0.125716	0.403159
13	Gut microbiota abundance (family Enterobacteriaceae id.3469)	Localized adiposity	rs35673018	16	54327745	G	A	0.0899642	0.0202934	7.63115e-06	-0.221442	0.215796	0.304815
13	Gut microbiota abundance (family Enterobacteriaceae id.3469)	Localized adiposity	rs504442	18	55145547	T	G	0.084159	0.0189479	5.17095e-06	0.0351703	0.201966	0.861756
13	Gut microbiota abundance (family Enterobacteriaceae id.3469)	Localized adiposity	rs62210023	20	55340092	A	G	0.0606754	0.0130125	3.13163e-06	-0.112863	0.129704	0.384216
13	Gut microbiota abundance (family Enterobacteriaceae id.3469)	Localized adiposity	rs78143293	18	57672335	A	G	-0.0848521	0.0170415	1.19564e-06	-0.129505	0.187755	0.490349
13	Gut microbiota abundance (family Enterobacteriaceae id.3469)	Localized adiposity	rs79757635	13	110840418	C	A	0.0758597	0.0171286	9.31859e-06	-0.38238	0.182057	0.0357001
14	Gut microbiota abundance (family Erysipelotrichaceae id.2149)	Localized adiposity	rs1074800	5	3002546	G	A	-0.0492438	0.010887	6.14582e-06	-0.124112	0.125272	0.321813
14	Gut microbiota abundance (family Erysipelotrichaceae id.2149)	Localized adiposity	rs10781552	10	133897233	C	T	-0.0552212	0.0116074	2.33115e-06	-0.333462	0.13392	0.0127738
14	Gut microbiota abundance (family Erysipelotrichaceae id.2149)	Localized adiposity	rs17530232	13	40385457	A	G	0.10305	0.0224648	2.79126e-06	0.131686	0.276466	0.633846
14	Gut microbiota abundance (family Erysipelotrichaceae id.2149)	Localized adiposity	rs1884466	1	64139196	C	T	-0.0475363	0.0106939	9.52708e-06	-0.136115	0.123801	0.271566
14	Gut microbiota abundance (family Erysipelotrichaceae id.2149)	Localized adiposity	rs2300774	3	195793712	A	G	-0.0524152	0.0106784	8.95468e-07	-0.140754	0.12417	0.256978
14	Gut microbiota abundance (family Erysipelotrichaceae id.2149)	Localized adiposity	rs290833	1	97457427	T	G	-0.0497374	0.0111376	8.02897e-06	0.0368961	0.123651	0.765406
14	Gut microbiota abundance (family Erysipelotrichaceae id.2149)	Localized adiposity	rs35161940	17	70327224	T	C	-0.0806041	0.0167641	1.8451e-06	0.320401	0.200008	0.109169
14	Gut microbiota abundance (family Erysipelotrichaceae id.2149)	Localized adiposity	rs4078432	14	48997206	T	C	0.0608929	0.0133764	4.23107e-06	-0.0678411	0.165501	0.681869
14	Gut microbiota abundance (family Erysipelotrichaceae id.2149)	Localized adiposity	rs56970041	14	80357610	T	G	0.0724145	0.0164471	5.40344e-06	-0.41483	0.257131	0.106679
14	Gut microbiota abundance (family Erysipelotrichaceae id.2149)	Localized adiposity	rs62504403	8	38803551	C	T	0.0681159	0.0127883	1.12264e-07	0.0849839	0.15497	0.583425
14	Gut microbiota abundance (family Erysipelotrichaceae id.2149)	Localized adiposity	rs7234058	18	5830507	T	C	-0.0945759	0.0194091	9.12347e-07	-0.0787084	0.214944	0.71423
14	Gut microbiota abundance (family Erysipelotrichaceae id.2149)	Localized adiposity	rs7826267	8	2954952	G	T	0.0839071	0.0199131	9.28453e-06	-0.43902	0.250503	0.0796783
14	Gut microbiota abundance (family Erysipelotrichaceae id.2149)	Localized adiposity	rs8003149	14	56156504	C	T	0.0538798	0.0116888	4.08479e-06	-0.0551052	0.130845	0.673646
15	Gut microbiota abundance (family Family XI id.1936)	Localized adiposity	rs10759623	9	115821485	C	T	-0.162115	0.032151	5.78309e-07	-0.10817	0.148383	0.46601
15	Gut microbiota abundance (family Family XI id.1936)	Localized adiposity	rs11547158	7	148921732	A	G	-0.177599	0.0372795	2.70222e-06	0.33364	0.182422	0.0674078
15	Gut microbiota abundance (family Family XI id.1936)	Localized adiposity	rs2155352	11	95357209	A	G	-0.150538	0.0302319	6.63437e-07	-0.000502989	0.144874	0.99723
15	Gut microbiota abundance (family Family XI id.1936)	Localized adiposity	rs2156611	18	43345864	T	C	-0.112486	0.0251099	9.42671e-06	-0.252068	0.123475	0.041206
15	Gut microbiota abundance (family Family XI id.1936)	Localized adiposity	rs3733511	4	119955787	A	G	0.128253	0.0274718	3.38556e-06	-0.260173	0.135107	0.0541452
15	Gut microbiota abundance (family Family XI id.1936)	Localized adiposity	rs488164	1	239995451	G	T	-0.117998	0.025516	4.79789e-06	0.0368247	0.129201	0.775631
15	Gut microbiota abundance (family Family XI id.1936)	Localized adiposity	rs697771	16	54115200	A	G	-0.117677	0.0251491	3.19374e-06	0.0986976	0.124327	0.427279
16	Gut microbiota abundance (family Family XIII id.1957)	Localized adiposity	rs10404377	19	16174657	A	C	0.0503183	0.011165	6.99021e-06	-0.0211132	0.12658	0.867529
16	Gut microbiota abundance (family Family XIII id.1957)	Localized adiposity	rs118170811	10	102366896	A	G	0.151619	0.0317112	1.80356e-06	0.471542	0.354512	0.18348
16	Gut microbiota abundance (family Family XIII id.1957)	Localized adiposity	rs482905	1	166557202	G	T	0.0596528	0.012717	3.72349e-06	0.118499	0.142619	0.406044
16	Gut microbiota abundance (family Family XIII id.1957)	Localized adiposity	rs6501525	17	70218627	A	G	0.0561559	0.0115587	1.23726e-06	0.0591005	0.13041	0.650411
16	Gut microbiota abundance (family Family XIII id.1957)	Localized adiposity	rs66753613	1	39212021	G	A	0.0651136	0.0144251	8.08295e-06	-0.128036	0.160525	0.425099
16	Gut microbiota abundance (family Family XIII id.1957)	Localized adiposity	rs6797051	3	88995218	C	T	-0.0805985	0.0171364	4.89283e-06	-0.0534133	0.209084	0.798365
16	Gut microbiota abundance (family Family XIII id.1957)	Localized adiposity	rs7514702	1	186914023	T	C	-0.0663236	0.0141626	3.91643e-06	0.0313117	0.172439	0.855912
17	Gut microbiota abundance (family Lachnospiraceae id.1987)	Localized adiposity	rs10402491	19	13425799	C	T	0.0661701	0.014851	7.58351e-06	-0.223166	0.166085	0.179051
17	Gut microbiota abundance (family Lachnospiraceae id.1987)	Localized adiposity	rs11139361	9	72179847	C	T	-0.0494463	0.0110503	4.26265e-06	-0.157689	0.131731	0.231286
17	Gut microbiota abundance (family Lachnospiraceae id.1987)	Localized adiposity	rs112040820	17	80469064	A	G	0.0549584	0.0117086	2.41835e-06	0.0597618	0.140553	0.670698
17	Gut microbiota abundance (family Lachnospiraceae id.1987)	Localized adiposity	rs11841382	13	38004672	G	T	-0.0718128	0.017462	9.57767e-06	0.385285	0.222002	0.0826514
17	Gut microbiota abundance (family Lachnospiraceae id.1987)	Localized adiposity	rs1205443	20	36876868	A	G	0.0501415	0.0112157	7.28836e-06	0.0995017	0.129936	0.44381
17	Gut microbiota abundance (family Lachnospiraceae id.1987)	Localized adiposity	rs12760724	1	214031969	A	C	-0.0484566	0.0107934	7.26742e-06	0.177573	0.131229	0.176007
17	Gut microbiota abundance (family Lachnospiraceae id.1987)	Localized adiposity	rs13005175	2	232469722	G	A	-0.0993483	0.0218395	8.37067e-06	-0.154887	0.299715	0.60531
17	Gut microbiota abundance (family Lachnospiraceae id.1987)	Localized adiposity	rs2910921	5	32348593	C	T	-0.160302	0.035832	8.41977e-06	0.246252	0.361826	0.496137
17	Gut microbiota abundance (family Lachnospiraceae id.1987)	Localized adiposity	rs3127230	10	103392503	C	T	-0.0503537	0.0112201	6.20326e-06	-0.11686	0.134261	0.384086
17	Gut microbiota abundance (family Lachnospiraceae id.1987)	Localized adiposity	rs35524804	9	100113683	T	C	-0.0607481	0.0125216	2.44997e-06	0.325048	0.130923	0.0130374
17	Gut microbiota abundance (family Lachnospiraceae id.1987)	Localized adiposity	rs7359994	19	29408858	C	T	0.0503142	0.0112482	5.35895e-06	-0.0186681	0.125966	0.882185
17	Gut microbiota abundance (family Lachnospiraceae id.1987)	Localized adiposity	rs79086868	9	133791605	T	C	0.0776723	0.0164472	3.01426e-06	0.207769	0.204285	0.309128
17	Gut microbiota abundance (family Lachnospiraceae id.1987)	Localized adiposity	rs959845	4	186906801	T	C	0.0493666	0.0107801	5.16952e-06	-0.0981835	0.126814	0.438792
17	Gut microbiota abundance (family Lachnospiraceae id.1987)	Localized adiposity	rs9929145	16	76559184	G	A	-0.125721	0.0245233	2.83596e-07	-0.302361	0.290399	0.297786
18	Gut microbiota abundance (family Lactobacillaceae id.1836)	Localized adiposity	rs1530559	2	135755629	G	A	0.0772453	0.0176921	9.6525e-06	-0.132372	0.124498	0.287668
18	Gut microbiota abundance (family Lactobacillaceae id.1836)	Localized adiposity	rs16861661	1	18501459	G	A	-0.193287	0.0379293	2.70128e-07	0.0302776	0.248216	0.902914
18	Gut microbiota abundance (family Lactobacillaceae id.1836)	Localized adiposity	rs62314653	4	109896462	C	A	0.177082	0.0392269	6.59189e-06	-0.397774	0.262269	0.129352
18	Gut microbiota abundance (family Lactobacillaceae id.1836)	Localized adiposity	rs74599091	1	179720669	A	G	0.191613	0.0425039	7.6952e-06	0.121792	0.442753	0.783255
18	Gut microbiota abundance (family Lactobacillaceae id.1836)	Localized adiposity	rs768253	8	69010103	T	G	-0.0792344	0.0170604	3.60761e-06	-0.05851	0.124276	0.637779
18	Gut microbiota abundance (family Lactobacillaceae id.1836)	Localized adiposity	rs77478751	3	173151665	A	G	-0.219178	0.0473566	5.9595e-06	-0.0888369	0.19401	0.647025
18	Gut microbiota abundance (family Lactobacillaceae id.1836)	Localized adiposity	rs921925	19	6928017	A	C	0.0999419	0.0201687	5.77192e-07	0.042605	0.151138	0.778024
18	Gut microbiota abundance (family Lactobacillaceae id.1836)	Localized adiposity	rs9345899	6	67559323	A	G	-0.124042	0.0278946	9.44583e-06	-0.0757352	0.201953	0.707651
19	Gut microbiota abundance (family Methanobacteriaceae id.121)	Localized adiposity	rs10202904	2	125440268	G	T	0.121754	0.0235357	3.01432e-07	0.029508	0.126104	0.814986
19	Gut microbiota abundance (family Methanobacteriaceae id.121)	Localized adiposity	rs10424197	19	46439321	A	G	0.111274	0.0247517	9.27897e-06	-0.215795	0.141657	0.127669
19	Gut microbiota abundance (family Methanobacteriaceae id.121)	Localized adiposity	rs4257531	3	2086167	G	A	0.164498	0.0364959	7.44338e-06	0.22341	0.201801	0.268258
19	Gut microbiota abundance (family Methanobacteriaceae id.121)	Localized adiposity	rs6508769	19	28827760	C	T	-0.153519	0.0344519	8.22527e-06	0.0011215	0.173946	0.994856
19	Gut microbiota abundance (family Methanobacteriaceae id.121)	Localized adiposity	rs6776814	3	15053083	T	C	-0.199566	0.0411825	1.63061e-06	0.575474	0.426432	0.177173
19	Gut microbiota abundance (family Methanobacteriaceae id.121)	Localized adiposity	rs73068003	7	10773932	G	T	-0.15814	0.0351803	8.44578e-06	-0.0292529	0.208394	0.888366
19	Gut microbiota abundance (family Methanobacteriaceae id.121)	Localized adiposity	rs73457410	13	41956181	A	G	0.21534	0.0436695	1.40854e-06	-0.177831	0.250457	0.477688
19	Gut microbiota abundance (family Methanobacteriaceae id.121)	Localized adiposity	rs75208022	12	21338861	C	T	-0.227245	0.048763	5.92107e-06	-0.0879162	0.210471	0.676158
19	Gut microbiota abundance (family Methanobacteriaceae id.121)	Localized adiposity	rs894996	4	104418307	C	A	0.216999	0.0449076	1.87556e-06	-0.144076	0.242485	0.552403
20	Gut microbiota abundance (family Oxalobacteraceae id.2966)	Localized adiposity	rs111966731	15	93941937	T	C	0.204031	0.0445746	4.56321e-06	0.0956667	0.220627	0.664569
20	Gut microbiota abundance (family Oxalobacteraceae id.2966)	Localized adiposity	rs11246212	11	610277	C	T	-0.13607	0.0291797	4.50837e-06	0.0111987	0.178453	0.949962
20	Gut microbiota abundance (family Oxalobacteraceae id.2966)	Localized adiposity	rs12002250	9	19682558	A	C	0.196145	0.044523	5.53197e-06	-0.339107	0.305694	0.267301
20	Gut microbiota abundance (family Oxalobacteraceae id.2966)	Localized adiposity	rs1569853	6	38550301	T	C	-0.140043	0.0281704	7.45178e-07	0.0952038	0.187598	0.611812
20	Gut microbiota abundance (family Oxalobacteraceae id.2966)	Localized adiposity	rs17138946	16	5984558	G	T	-0.189444	0.0430248	8.09003e-06	-0.288123	0.245655	0.240846
20	Gut microbiota abundance (family Oxalobacteraceae id.2966)	Localized adiposity	rs36057338	4	189935314	G	T	0.181604	0.0398742	6.25792e-06	0.201321	0.343932	0.558311
20	Gut microbiota abundance (family Oxalobacteraceae id.2966)	Localized adiposity	rs4428215	3	171947435	G	A	0.12561	0.0230053	4.87933e-08	0.274254	0.141737	0.0529968
20	Gut microbiota abundance (family Oxalobacteraceae id.2966)	Localized adiposity	rs561239	12	18793583	A	G	0.105525	0.0236769	7.19383e-06	-0.0576443	0.152218	0.704914
20	Gut microbiota abundance (family Oxalobacteraceae id.2966)	Localized adiposity	rs6000536	22	37421469	C	T	-0.118383	0.0241355	7.3872e-07	0.0468581	0.164465	0.775711
20	Gut microbiota abundance (family Oxalobacteraceae id.2966)	Localized adiposity	rs62435498	7	1794263	C	A	0.181521	0.0400608	7.4583e-06	-0.0441183	0.205899	0.830336
20	Gut microbiota abundance (family Oxalobacteraceae id.2966)	Localized adiposity	rs736744	9	87514407	T	C	-0.105642	0.0200648	1.49417e-07	-0.0730992	0.124567	0.557319
20	Gut microbiota abundance (family Oxalobacteraceae id.2966)	Localized adiposity	rs7993559	13	23443627	A	C	-0.0921059	0.0201114	5.03733e-06	-0.0555008	0.125342	0.657914
20	Gut microbiota abundance (family Oxalobacteraceae id.2966)	Localized adiposity	rs80330081	4	67427392	A	C	-0.18756	0.0423688	6.64003e-06	0.15828	0.203722	0.437194
20	Gut microbiota abundance (family Oxalobacteraceae id.2966)	Localized adiposity	rs934049	2	16056779	G	A	0.109751	0.0238636	4.21143e-06	-0.0134803	0.1517	0.929192
21	Gut microbiota abundance (family Pasteurellaceae id.3689)	Localized adiposity	rs10965428	9	22718481	C	A	-0.119902	0.0258219	4.29151e-06	0.205188	0.265195	0.439093
21	Gut microbiota abundance (family Pasteurellaceae id.3689)	Localized adiposity	rs111582866	16	48742489	G	A	-0.113957	0.0256403	7.06627e-06	0.0640313	0.218395	0.769377
21	Gut microbiota abundance (family Pasteurellaceae id.3689)	Localized adiposity	rs12050685	15	73477482	A	G	-0.0670948	0.015239	9.18523e-06	0.0556135	0.136803	0.684359
21	Gut microbiota abundance (family Pasteurellaceae id.3689)	Localized adiposity	rs16970009	17	32862601	A	G	0.187381	0.0429572	7.31526e-06	-0.668121	0.421785	0.113187
21	Gut microbiota abundance (family Pasteurellaceae id.3689)	Localized adiposity	rs4822728	22	26891808	T	C	0.0685479	0.0149032	4.71846e-06	0.0123112	0.123406	0.920534
21	Gut microbiota abundance (family Pasteurellaceae id.3689)	Localized adiposity	rs6972479	7	116918060	A	G	-0.0781862	0.0175366	7.74819e-06	0.151436	0.153691	0.324463
21	Gut microbiota abundance (family Pasteurellaceae id.3689)	Localized adiposity	rs72756943	5	26531908	G	A	0.13988	0.0303029	3.3522e-06	-0.226823	0.247994	0.360385
21	Gut microbiota abundance (family Pasteurellaceae id.3689)	Localized adiposity	rs73139353	3	97972214	A	C	-0.222573	0.0484634	8.71325e-06	0.143402	0.223138	0.520444
21	Gut microbiota abundance (family Pasteurellaceae id.3689)	Localized adiposity	rs76022354	10	94306385	C	T	0.24289	0.0500406	1.82856e-06	-0.337497	0.282516	0.232238
21	Gut microbiota abundance (family Pasteurellaceae id.3689)	Localized adiposity	rs78909003	9	105650242	T	C	-0.241159	0.0498372	2.04894e-06	0.459265	0.272486	0.0918988
21	Gut microbiota abundance (family Pasteurellaceae id.3689)	Localized adiposity	rs9382510	6	55448491	C	T	-0.0881865	0.0169965	2.476e-07	0.243539	0.141436	0.0850883
21	Gut microbiota abundance (family Pasteurellaceae id.3689)	Localized adiposity	rs9895850	17	64535013	T	C	-0.176406	0.041017	9.0826e-06	0.7496	0.300666	0.0126622
21	Gut microbiota abundance (family Pasteurellaceae id.3689)	Localized adiposity	rs9938097	16	84977389	C	T	0.0710386	0.0158024	8.22602e-06	-0.0511874	0.126969	0.686838
22	Gut microbiota abundance (family Peptococcaceae id.2024)	Localized adiposity	rs117452796	9	9423378	A	G	-0.257982	0.0549569	3.15297e-06	0.662581	0.34943	0.0579362
22	Gut microbiota abundance (family Peptococcaceae id.2024)	Localized adiposity	rs12634826	3	182984048	T	G	-0.0739885	0.0150931	1.01109e-06	-0.150262	0.129011	0.244132
22	Gut microbiota abundance (family Peptococcaceae id.2024)	Localized adiposity	rs12992764	2	188895743	T	G	0.0684213	0.0141137	1.46157e-06	0.129619	0.125443	0.30147
22	Gut microbiota abundance (family Peptococcaceae id.2024)	Localized adiposity	rs150600492	10	129175962	A	C	0.135774	0.0289757	2.31308e-06	-0.0866495	0.266131	0.744735
22	Gut microbiota abundance (family Peptococcaceae id.2024)	Localized adiposity	rs35703006	8	28614217	G	T	0.0812655	0.0164355	4.94778e-07	0.23851	0.143769	0.0971203
22	Gut microbiota abundance (family Peptococcaceae id.2024)	Localized adiposity	rs4990837	8	3580757	G	A	-0.0910387	0.0185869	1.74193e-06	-0.00663789	0.157155	0.966309
22	Gut microbiota abundance (family Peptococcaceae id.2024)	Localized adiposity	rs75430375	5	89252884	C	T	-0.147941	0.0317498	3.40847e-06	0.193084	0.289329	0.504547
22	Gut microbiota abundance (family Peptococcaceae id.2024)	Localized adiposity	rs75898026	13	113561082	A	G	-0.0821779	0.0173541	2.02209e-06	0.116333	0.152892	0.446726
23	Gut microbiota abundance (family Peptostreptococcaceae id.2042)	Localized adiposity	rs10805326	4	14324623	A	G	-0.0566637	0.012276	4.03395e-06	0.011992	0.135585	0.929522
23	Gut microbiota abundance (family Peptostreptococcaceae id.2042)	Localized adiposity	rs117020988	7	46710977	C	T	0.182411	0.0372126	1.02795e-06	0.0178851	0.22467	0.936551
23	Gut microbiota abundance (family Peptostreptococcaceae id.2042)	Localized adiposity	rs12377846	9	16786784	C	A	-0.252	0.0511627	7.26256e-07	-0.496294	0.367858	0.17729
23	Gut microbiota abundance (family Peptostreptococcaceae id.2042)	Localized adiposity	rs12986312	19	17414138	T	G	0.0571818	0.0125947	5.76713e-06	-0.080973	0.134101	0.545963
23	Gut microbiota abundance (family Peptostreptococcaceae id.2042)	Localized adiposity	rs1467258	17	38216487	G	A	0.072584	0.0162321	7.89805e-06	0.0636195	0.159242	0.689514
23	Gut microbiota abundance (family Peptostreptococcaceae id.2042)	Localized adiposity	rs1520207	3	151781175	T	C	-0.0525658	0.0112476	3.16548e-06	0.027944	0.123829	0.821461
23	Gut microbiota abundance (family Peptostreptococcaceae id.2042)	Localized adiposity	rs4692811	4	171180190	C	T	0.0642075	0.0126913	4.21124e-07	-0.139469	0.13032	0.284527
23	Gut microbiota abundance (family Peptostreptococcaceae id.2042)	Localized adiposity	rs59865771	16	89246670	C	T	-0.0573764	0.0127192	7.69024e-06	0.217421	0.130106	0.0947
23	Gut microbiota abundance (family Peptostreptococcaceae id.2042)	Localized adiposity	rs61841503	10	17019559	G	A	0.0919658	0.0161331	9.80122e-09	0.0867876	0.183011	0.635343
23	Gut microbiota abundance (family Peptostreptococcaceae id.2042)	Localized adiposity	rs6721459	2	67852836	G	A	-0.0509823	0.0111975	5.07762e-06	0.101025	0.125336	0.420221
23	Gut microbiota abundance (family Peptostreptococcaceae id.2042)	Localized adiposity	rs76982728	7	44312824	T	C	0.124203	0.0266923	3.24056e-06	-0.0175318	0.426076	0.967179
23	Gut microbiota abundance (family Peptostreptococcaceae id.2042)	Localized adiposity	rs77540684	10	14650535	T	G	0.106725	0.0245638	8.13711e-06	-0.1041	0.209686	0.619572
23	Gut microbiota abundance (family Peptostreptococcaceae id.2042)	Localized adiposity	rs9573937	13	77351196	A	G	-0.0693637	0.0142907	1.70589e-06	0.104297	0.165609	0.528838
24	Gut microbiota abundance (family Porphyromonadaceae id.943)	Localized adiposity	rs10762312	10	71571863	A	G	0.052368	0.0118814	8.70362e-06	0.0247497	0.133285	0.852688
24	Gut microbiota abundance (family Porphyromonadaceae id.943)	Localized adiposity	rs10858364	9	138076081	G	T	0.055316	0.012085	4.31062e-06	0.0176699	0.145015	0.903019
24	Gut microbiota abundance (family Porphyromonadaceae id.943)	Localized adiposity	rs17065783	3	62035586	A	G	-0.059133	0.0122235	1.79349e-06	0.174291	0.169234	0.303064
24	Gut microbiota abundance (family Porphyromonadaceae id.943)	Localized adiposity	rs1980561	14	63386516	A	G	-0.0485289	0.0109284	8.9454e-06	-0.0733062	0.123282	0.552095
24	Gut microbiota abundance (family Porphyromonadaceae id.943)	Localized adiposity	rs35233670	17	63750903	T	C	-0.0473576	0.010602	7.90988e-06	0.0337364	0.123336	0.784444
24	Gut microbiota abundance (family Porphyromonadaceae id.943)	Localized adiposity	rs35961441	1	240929774	A	C	0.0915257	0.0207306	8.37394e-06	-0.156123	0.316436	0.621743
24	Gut microbiota abundance (family Porphyromonadaceae id.943)	Localized adiposity	rs6953849	7	69251692	A	G	0.0718149	0.0150724	2.44478e-06	0.134751	0.16109	0.402877
24	Gut microbiota abundance (family Porphyromonadaceae id.943)	Localized adiposity	rs7330827	13	23531802	T	C	-0.103842	0.0237355	8.04896e-06	-0.29471	0.260939	0.258721
24	Gut microbiota abundance (family Porphyromonadaceae id.943)	Localized adiposity	rs864093	4	149825977	A	C	-0.0527939	0.0117499	9.59798e-06	0.197979	0.151635	0.19168
25	Gut microbiota abundance (family Prevotellaceae id.960)	Localized adiposity	rs12057990	1	99470269	C	T	0.0589878	0.0132268	8.9747e-06	-0.0695843	0.138205	0.614622
25	Gut microbiota abundance (family Prevotellaceae id.960)	Localized adiposity	rs12118202	1	210681370	T	C	-0.0751986	0.0147265	5.5423e-07	0.0134509	0.160615	0.933258
25	Gut microbiota abundance (family Prevotellaceae id.960)	Localized adiposity	rs13069367	3	71801830	A	C	-0.0539768	0.0119687	7.39486e-06	0.0516289	0.126124	0.682282
25	Gut microbiota abundance (family Prevotellaceae id.960)	Localized adiposity	rs148376875	3	170126707	T	G	0.084515	0.0179163	2.08027e-06	-0.0126127	0.172127	0.941587
25	Gut microbiota abundance (family Prevotellaceae id.960)	Localized adiposity	rs2206482	20	9771109	T	G	-0.0569105	0.0117486	1.30377e-06	0.153574	0.126408	0.2244
25	Gut microbiota abundance (family Prevotellaceae id.960)	Localized adiposity	rs2278540	3	32408916	G	A	0.0554249	0.0123265	8.43587e-06	-0.0130138	0.128238	0.919168
25	Gut microbiota abundance (family Prevotellaceae id.960)	Localized adiposity	rs34660375	5	180283881	A	G	-0.0805894	0.0178291	7.40321e-06	-0.114145	0.174816	0.51379
25	Gut microbiota abundance (family Prevotellaceae id.960)	Localized adiposity	rs3758087	8	23714609	C	T	-0.0564199	0.0124655	8.60578e-06	-0.0805765	0.137334	0.557394
25	Gut microbiota abundance (family Prevotellaceae id.960)	Localized adiposity	rs3860225	1	111161677	A	G	0.083936	0.0167936	5.4968e-07	-0.166803	0.215871	0.439702
25	Gut microbiota abundance (family Prevotellaceae id.960)	Localized adiposity	rs4493272	2	118910912	T	C	-0.0604992	0.0118027	3.02315e-07	0.139728	0.123758	0.25888
25	Gut microbiota abundance (family Prevotellaceae id.960)	Localized adiposity	rs4685827	3	4864877	T	C	-0.0679529	0.0145407	2.77192e-06	0.0250329	0.144796	0.862742
25	Gut microbiota abundance (family Prevotellaceae id.960)	Localized adiposity	rs7252711	19	17460999	G	A	0.0740876	0.0161926	5.56583e-06	0.224915	0.197492	0.254763
25	Gut microbiota abundance (family Prevotellaceae id.960)	Localized adiposity	rs912860	14	33706908	A	G	0.229046	0.0483124	9.29929e-07	0.0357735	0.407357	0.930021
25	Gut microbiota abundance (family Prevotellaceae id.960)	Localized adiposity	rs9586501	13	105075823	G	A	0.0592681	0.0127329	2.58988e-06	0.109002	0.139736	0.435356
25	Gut microbiota abundance (family Prevotellaceae id.960)	Localized adiposity	rs9958960	18	63018983	G	A	-0.0914807	0.0173611	1.06324e-07	0.159994	0.170652	0.348479
26	Gut microbiota abundance (family Rhodospirillaceae id.2717)	Localized adiposity	rs1035406	5	119372737	G	A	-0.11354	0.0250863	5.84454e-06	-0.107163	0.192698	0.578128
26	Gut microbiota abundance (family Rhodospirillaceae id.2717)	Localized adiposity	rs11591293	10	113419797	G	T	0.0743184	0.0158724	2.67147e-06	0.149229	0.124793	0.231769
26	Gut microbiota abundance (family Rhodospirillaceae id.2717)	Localized adiposity	rs13336560	16	88554243	C	T	-0.0701719	0.0158061	9.17339e-06	0.0755067	0.125766	0.548257
26	Gut microbiota abundance (family Rhodospirillaceae id.2717)	Localized adiposity	rs1549633	5	27945645	A	C	0.0999312	0.0218634	4.70392e-06	-0.115234	0.191193	0.546701
26	Gut microbiota abundance (family Rhodospirillaceae id.2717)	Localized adiposity	rs1923415	6	89268715	A	G	-0.0999238	0.0227326	9.63696e-06	0.160981	0.21532	0.454679
26	Gut microbiota abundance (family Rhodospirillaceae id.2717)	Localized adiposity	rs3754624	2	225633812	C	T	0.0971389	0.0200064	1.71479e-06	-0.226129	0.161262	0.160843
26	Gut microbiota abundance (family Rhodospirillaceae id.2717)	Localized adiposity	rs4278423	10	2670553	T	C	0.107529	0.0235725	3.12018e-06	0.13922	0.253824	0.583355
26	Gut microbiota abundance (family Rhodospirillaceae id.2717)	Localized adiposity	rs61933850	12	73139398	G	A	0.164808	0.0360647	7.22587e-06	0.103456	0.182045	0.569831
26	Gut microbiota abundance (family Rhodospirillaceae id.2717)	Localized adiposity	rs6679026	1	78619512	T	C	0.111984	0.0251088	9.94672e-06	-0.151998	0.204381	0.457058
26	Gut microbiota abundance (family Rhodospirillaceae id.2717)	Localized adiposity	rs7001029	8	131958403	C	T	0.117366	0.0261324	5.34749e-06	-0.0574311	0.212767	0.787218
26	Gut microbiota abundance (family Rhodospirillaceae id.2717)	Localized adiposity	rs72714493	1	92206218	A	G	0.0816858	0.0180791	7.3492e-06	0.244618	0.172858	0.157028
26	Gut microbiota abundance (family Rhodospirillaceae id.2717)	Localized adiposity	rs74354280	4	134192918	C	T	-0.0911896	0.0204907	6.67298e-06	-0.158346	0.137443	0.249287
26	Gut microbiota abundance (family Rhodospirillaceae id.2717)	Localized adiposity	rs76784716	2	169033340	A	G	0.136049	0.0285767	1.48988e-06	-0.150111	0.195201	0.44189
26	Gut microbiota abundance (family Rhodospirillaceae id.2717)	Localized adiposity	rs9813022	3	13726736	A	G	-0.0842444	0.0163583	2.53122e-07	0.0227428	0.127547	0.85848
27	Gut microbiota abundance (family Rikenellaceae id.967)	Localized adiposity	rs10217435	9	86052655	C	T	-0.0883756	0.0197506	6.50759e-06	0.189305	0.177458	0.286082
27	Gut microbiota abundance (family Rikenellaceae id.967)	Localized adiposity	rs10832801	11	17589129	A	C	-0.0534763	0.0122666	7.50412e-06	-0.0634939	0.137823	0.645021
27	Gut microbiota abundance (family Rikenellaceae id.967)	Localized adiposity	rs1939881	11	95304834	G	A	-0.105589	0.0206213	5.64378e-07	0.24937	0.263825	0.344552
27	Gut microbiota abundance (family Rikenellaceae id.967)	Localized adiposity	rs2447496	8	99188924	A	G	0.0549203	0.0121904	6.08611e-06	-0.147907	0.14002	0.290818
27	Gut microbiota abundance (family Rikenellaceae id.967)	Localized adiposity	rs2833282	21	32496710	G	A	0.0711137	0.0156966	4.31102e-06	0.103015	0.17446	0.55487
27	Gut microbiota abundance (family Rikenellaceae id.967)	Localized adiposity	rs36021379	21	28515912	A	G	-0.0656005	0.0144903	7.19515e-06	0.0266784	0.16844	0.874153
27	Gut microbiota abundance (family Rikenellaceae id.967)	Localized adiposity	rs4264350	15	71658642	T	C	-0.0526393	0.0108555	1.34831e-06	0.045888	0.123386	0.709962
27	Gut microbiota abundance (family Rikenellaceae id.967)	Localized adiposity	rs59663348	18	4069710	G	A	0.0570915	0.0125048	6.12238e-06	0.14545	0.14313	0.309531
27	Gut microbiota abundance (family Rikenellaceae id.967)	Localized adiposity	rs62532512	9	14158854	A	C	0.0504257	0.0107399	2.76427e-06	-0.0779588	0.124497	0.53119
27	Gut microbiota abundance (family Rikenellaceae id.967)	Localized adiposity	rs6744030	2	174257127	C	T	0.0696747	0.0157103	9.31515e-06	-0.0439977	0.150633	0.770222
27	Gut microbiota abundance (family Rikenellaceae id.967)	Localized adiposity	rs6837275	4	187842232	A	G	0.0570355	0.011887	1.447e-06	0.294601	0.120842	0.0147734
27	Gut microbiota abundance (family Rikenellaceae id.967)	Localized adiposity	rs74474130	14	90270821	T	G	0.137747	0.0295688	3.61377e-06	0.285838	0.327585	0.382902
27	Gut microbiota abundance (family Rikenellaceae id.967)	Localized adiposity	rs77885767	14	21548634	C	T	-0.156209	0.0336482	2.84695e-06	0.0400986	0.296029	0.892252
27	Gut microbiota abundance (family Rikenellaceae id.967)	Localized adiposity	rs9389714	6	100244667	C	T	-0.0636841	0.0143416	8.79063e-06	0.0187565	0.216417	0.930935
27	Gut microbiota abundance (family Rikenellaceae id.967)	Localized adiposity	rs9578457	13	22867356	G	A	-0.141478	0.0315848	3.99448e-06	0.415933	0.285922	0.14575
27	Gut microbiota abundance (family Rikenellaceae id.967)	Localized adiposity	rs9603208	13	38044689	G	T	0.0821173	0.0159596	1.91801e-07	0.228803	0.204773	0.263845
28	Gut microbiota abundance (family Ruminococcaceae id.2050)	Localized adiposity	rs10093275	8	69732887	T	C	-0.0534595	0.011677	5.35229e-06	-0.0824568	0.131214	0.529733
28	Gut microbiota abundance (family Ruminococcaceae id.2050)	Localized adiposity	rs10166469	2	29829167	C	T	0.053336	0.0120209	8.52158e-06	-0.0436875	0.140705	0.756188
28	Gut microbiota abundance (family Ruminococcaceae id.2050)	Localized adiposity	rs1158100	8	4555684	G	A	0.0490539	0.0109865	8.60855e-06	0.0584981	0.124487	0.638416
28	Gut microbiota abundance (family Ruminococcaceae id.2050)	Localized adiposity	rs17376049	1	61425267	T	C	0.0848534	0.0172114	7.29625e-07	-0.000980688	0.196673	0.996021
28	Gut microbiota abundance (family Ruminococcaceae id.2050)	Localized adiposity	rs2113833	2	218216801	C	T	-0.169146	0.0355009	1.14464e-06	0.458646	0.345755	0.184672
28	Gut microbiota abundance (family Ruminococcaceae id.2050)	Localized adiposity	rs3009418	1	147744468	A	C	-0.0927607	0.0210123	8.6902e-06	-0.30873	0.294335	0.294221
28	Gut microbiota abundance (family Ruminococcaceae id.2050)	Localized adiposity	rs55793120	12	47384118	T	C	0.13822	0.0266152	1.44338e-07	-0.450033	0.262531	0.0864908
28	Gut microbiota abundance (family Ruminococcaceae id.2050)	Localized adiposity	rs56199908	9	2801371	T	C	-0.199327	0.0410444	1.66414e-06	-0.237375	0.2787	0.394368
28	Gut microbiota abundance (family Ruminococcaceae id.2050)	Localized adiposity	rs76724913	1	24473669	T	G	0.0901053	0.0203104	9.60484e-06	0.119922	0.20933	0.566722
29	Gut microbiota abundance (family Streptococcaceae id.1850)	Localized adiposity	rs10028567	4	53657577	C	T	-0.0934027	0.0190343	3.72495e-06	0.198069	0.189706	0.296446
29	Gut microbiota abundance (family Streptococcaceae id.1850)	Localized adiposity	rs11110281	12	100584014	T	C	-0.130554	0.0225943	1.40136e-08	-0.0681741	0.286487	0.811908
29	Gut microbiota abundance (family Streptococcaceae id.1850)	Localized adiposity	rs16950051	12	120729505	A	G	0.107008	0.0236973	5.33814e-06	0.268908	0.254259	0.290232
29	Gut microbiota abundance (family Streptococcaceae id.1850)	Localized adiposity	rs2370083	14	97526750	G	T	-0.0842751	0.0184509	4.25667e-06	0.140388	0.253045	0.579035
29	Gut microbiota abundance (family Streptococcaceae id.1850)	Localized adiposity	rs2952251	8	10143164	G	A	0.0639298	0.0126525	3.72237e-07	0.131459	0.147102	0.371505
29	Gut microbiota abundance (family Streptococcaceae id.1850)	Localized adiposity	rs35344081	16	991253	G	A	0.0609349	0.0129703	2.63846e-06	-0.105835	0.139615	0.448423
29	Gut microbiota abundance (family Streptococcaceae id.1850)	Localized adiposity	rs57646748	4	37452858	G	A	-0.088021	0.019876	7.88352e-06	-0.0346211	0.317771	0.913242
29	Gut microbiota abundance (family Streptococcaceae id.1850)	Localized adiposity	rs6806351	3	132058723	T	C	-0.0619209	0.0135744	6.93793e-06	-0.108752	0.149167	0.465965
29	Gut microbiota abundance (family Streptococcaceae id.1850)	Localized adiposity	rs77968078	1	240441766	G	A	-0.0993013	0.0224788	7.93341e-06	0.0826025	0.261223	0.751839
29	Gut microbiota abundance (family Streptococcaceae id.1850)	Localized adiposity	rs7916711	10	28588269	A	G	0.0959639	0.021545	6.32732e-06	0.195379	0.179862	0.277358
29	Gut microbiota abundance (family Streptococcaceae id.1850)	Localized adiposity	rs957755	7	46778653	T	G	-0.0642449	0.0142702	7.41515e-06	-0.00705717	0.17787	0.968351
30	Gut microbiota abundance (family Veillonellaceae id.2172)	Localized adiposity	rs111810795	14	102897930	C	T	-0.0867108	0.0180573	1.72926e-06	0.0198332	0.207352	0.923799
30	Gut microbiota abundance (family Veillonellaceae id.2172)	Localized adiposity	rs114889439	13	61597625	A	G	-0.253809	0.0539169	6.19028e-06	-0.292077	0.340719	0.391315
30	Gut microbiota abundance (family Veillonellaceae id.2172)	Localized adiposity	rs12186441	5	132646303	G	A	0.208096	0.0453999	4.52856e-06	-0.208696	0.306586	0.496055
30	Gut microbiota abundance (family Veillonellaceae id.2172)	Localized adiposity	rs12668619	7	21637810	A	G	0.055301	0.0117654	2.57365e-06	-0.180107	0.131343	0.17029
30	Gut microbiota abundance (family Veillonellaceae id.2172)	Localized adiposity	rs12741784	1	50088819	C	T	-0.0621452	0.0119266	1.28493e-07	-0.0221545	0.140654	0.874843
30	Gut microbiota abundance (family Veillonellaceae id.2172)	Localized adiposity	rs1442060	4	46366067	A	G	0.0514024	0.0112125	4.50671e-06	-0.211743	0.124745	0.089619
30	Gut microbiota abundance (family Veillonellaceae id.2172)	Localized adiposity	rs1693340	18	30208691	T	C	0.0818934	0.018245	9.25273e-06	0.233049	0.235344	0.322053
30	Gut microbiota abundance (family Veillonellaceae id.2172)	Localized adiposity	rs2175069	4	23317124	G	A	0.0526752	0.0114886	4.63554e-06	0.0592154	0.127727	0.642929
30	Gut microbiota abundance (family Veillonellaceae id.2172)	Localized adiposity	rs2561116	5	38348199	T	G	-0.083617	0.0187159	7.88515e-06	0.099719	0.263438	0.705037
30	Gut microbiota abundance (family Veillonellaceae id.2172)	Localized adiposity	rs2585520	13	78785141	G	T	-0.0904972	0.0200428	5.26926e-06	-0.0226764	0.31947	0.943413
30	Gut microbiota abundance (family Veillonellaceae id.2172)	Localized adiposity	rs4263802	8	138319508	A	G	-0.050942	0.0114921	7.45006e-06	0.0543859	0.130906	0.677807
30	Gut microbiota abundance (family Veillonellaceae id.2172)	Localized adiposity	rs4461038	15	78546996	G	A	0.0554965	0.0119467	3.73474e-06	0.0960608	0.13556	0.478561
30	Gut microbiota abundance (family Veillonellaceae id.2172)	Localized adiposity	rs4797169	18	462180	T	C	0.0587799	0.0128297	4.49345e-06	0.0214512	0.146283	0.883415
30	Gut microbiota abundance (family Veillonellaceae id.2172)	Localized adiposity	rs61264131	6	139188534	A	C	0.202367	0.0464388	6.74544e-06	-0.137721	0.2102	0.512343
30	Gut microbiota abundance (family Veillonellaceae id.2172)	Localized adiposity	rs6692542	1	244391618	G	A	-0.0534397	0.0118254	8.67981e-06	-0.190751	0.130232	0.143005
30	Gut microbiota abundance (family Veillonellaceae id.2172)	Localized adiposity	rs6909981	6	75534152	C	T	-0.0638696	0.0141765	5.47621e-06	0.192866	0.186596	0.301323
30	Gut microbiota abundance (family Veillonellaceae id.2172)	Localized adiposity	rs79535861	13	38326692	A	C	0.100666	0.0207016	1.57688e-06	-0.31649	0.213803	0.138797
30	Gut microbiota abundance (family Veillonellaceae id.2172)	Localized adiposity	rs9345168	6	92380922	A	C	-0.0509102	0.0113253	8.48887e-06	-0.127848	0.124264	0.303554
31	Gut microbiota abundance (family Verrucomicrobiaceae id.4036)	Localized adiposity	rs111862613	12	130309670	T	C	0.0907065	0.0196746	3.7313e-06	0.214304	0.16535	0.194952
31	Gut microbiota abundance (family Verrucomicrobiaceae id.4036)	Localized adiposity	rs117107102	18	49473635	A	G	0.204683	0.0431572	2.91823e-06	-0.327528	0.291796	0.261668
31	Gut microbiota abundance (family Verrucomicrobiaceae id.4036)	Localized adiposity	rs11729256	4	95027272	T	C	0.0749798	0.0150177	6.73085e-07	-0.129377	0.163336	0.428306
31	Gut microbiota abundance (family Verrucomicrobiaceae id.4036)	Localized adiposity	rs12908520	15	97570657	G	A	0.0619104	0.0130946	2.15139e-06	-0.0308175	0.124367	0.804293
31	Gut microbiota abundance (family Verrucomicrobiaceae id.4036)	Localized adiposity	rs2602429	16	81063149	T	C	-0.0745516	0.0156195	2.69942e-06	-0.0291448	0.140903	0.836133
31	Gut microbiota abundance (family Verrucomicrobiaceae id.4036)	Localized adiposity	rs4242783	10	5064327	A	G	-0.0687992	0.0147694	2.75442e-06	0.0289871	0.137481	0.833009
31	Gut microbiota abundance (family Verrucomicrobiaceae id.4036)	Localized adiposity	rs4936098	11	130280667	G	A	-0.0648691	0.0135928	1.1293e-06	-0.0468665	0.129788	0.718026
31	Gut microbiota abundance (family Verrucomicrobiaceae id.4036)	Localized adiposity	rs61779207	1	41074472	G	A	-0.0758811	0.0167762	6.63025e-06	-0.366352	0.146991	0.0126902
31	Gut microbiota abundance (family Verrucomicrobiaceae id.4036)	Localized adiposity	rs74542928	4	100544188	T	C	0.112124	0.0236422	1.64611e-06	0.103605	0.288485	0.719492
31	Gut microbiota abundance (family Verrucomicrobiaceae id.4036)	Localized adiposity	rs9349825	6	56341481	A	G	-0.0704354	0.0147128	2.51287e-06	-0.25307	0.157358	0.107781
31	Gut microbiota abundance (family Verrucomicrobiaceae id.4036)	Localized adiposity	rs941682	20	31867840	G	A	-0.0631526	0.0143767	9.5812e-06	0.226082	0.138379	0.102304
32	Gut microbiota abundance (family Victivallaceae id.2255)	Localized adiposity	rs11671100	19	711637	A	C	-0.160034	0.0349472	4.08037e-06	0.0668457	0.153759	0.663748
32	Gut microbiota abundance (family Victivallaceae id.2255)	Localized adiposity	rs11764871	7	146808977	G	T	0.127099	0.025656	7.4929e-07	-0.0627344	0.133593	0.638646
32	Gut microbiota abundance (family Victivallaceae id.2255)	Localized adiposity	rs2944282	7	57589803	T	C	-0.124197	0.0257026	1.56603e-06	0.189635	0.137417	0.167586
32	Gut microbiota abundance (family Victivallaceae id.2255)	Localized adiposity	rs34962571	12	131103256	A	C	-0.186945	0.0418412	6.24827e-06	0.383551	0.20583	0.0624008
32	Gut microbiota abundance (family Victivallaceae id.2255)	Localized adiposity	rs4396289	11	9316730	C	T	-0.152918	0.0288525	1.53784e-07	-0.0818446	0.184803	0.657856
32	Gut microbiota abundance (family Victivallaceae id.2255)	Localized adiposity	rs61702987	2	31211657	T	C	0.145501	0.0300007	3.07921e-06	0.159199	0.195832	0.416256
32	Gut microbiota abundance (family Victivallaceae id.2255)	Localized adiposity	rs62570196	9	111086170	C	T	-0.246101	0.0483077	2.69855e-07	0.00550602	0.306255	0.985656
32	Gut microbiota abundance (family Victivallaceae id.2255)	Localized adiposity	rs6545794	2	60484909	A	G	-0.197786	0.0410495	5.97008e-07	0.000678384	0.189834	0.997149
32	Gut microbiota abundance (family Victivallaceae id.2255)	Localized adiposity	rs7077363	10	95286954	G	A	0.148942	0.0318366	2.83374e-06	-0.136161	0.167392	0.415975
32	Gut microbiota abundance (family Victivallaceae id.2255)	Localized adiposity	rs7314815	12	102525047	G	A	0.101088	0.0225594	6.40088e-06	0.0733961	0.12428	0.554808
32	Gut microbiota abundance (family Victivallaceae id.2255)	Localized adiposity	rs7627405	3	9968555	C	T	-0.134158	0.0301427	8.19426e-06	0.150059	0.155763	0.335356
33	Gut microbiota abundance (genus Actinomyces id.423)	Localized adiposity	rs2715439	15	99492313	T	C	-0.0746684	0.0164822	6.27004e-06	0.00356192	0.123511	0.976993
33	Gut microbiota abundance (genus Actinomyces id.423)	Localized adiposity	rs34583783	6	67207371	G	T	0.126596	0.0268461	4.48528e-06	-0.409583	0.257324	0.111452
33	Gut microbiota abundance (genus Actinomyces id.423)	Localized adiposity	rs35011108	6	133007480	A	G	0.232634	0.0512044	6.33826e-06	0.0266091	0.246111	0.913902
33	Gut microbiota abundance (genus Actinomyces id.423)	Localized adiposity	rs4073240	6	169224781	G	A	0.0749687	0.0167368	7.94273e-06	-0.0839831	0.127263	0.509306
33	Gut microbiota abundance (genus Actinomyces id.423)	Localized adiposity	rs4146653	10	4782841	G	A	0.0985224	0.0214182	4.49645e-06	0.00968154	0.175958	0.956121
33	Gut microbiota abundance (genus Actinomyces id.423)	Localized adiposity	rs71315246	3	101352439	A	G	-0.0969809	0.021925	9.82969e-06	-0.247187	0.180151	0.170028
33	Gut microbiota abundance (genus Actinomyces id.423)	Localized adiposity	rs7915461	10	127532121	C	T	-0.18776	0.0401636	5.91984e-06	-0.214945	0.24344	0.377264
34	Gut microbiota abundance (genus Adlercreutzia id.812)	Localized adiposity	rs11604400	11	98386085	C	T	-0.102524	0.0234834	9.74473e-06	-0.0656612	0.199072	0.741524
34	Gut microbiota abundance (genus Adlercreutzia id.812)	Localized adiposity	rs13231526	7	48844151	C	A	0.143237	0.0311654	4.8136e-06	-0.118084	0.225139	0.599936
34	Gut microbiota abundance (genus Adlercreutzia id.812)	Localized adiposity	rs2717140	18	75009770	C	T	-0.119225	0.0251081	2.04593e-06	-0.267829	0.205405	0.192264
34	Gut microbiota abundance (genus Adlercreutzia id.812)	Localized adiposity	rs55719207	3	105355971	G	A	-0.0699243	0.0158036	9.60506e-06	0.285128	0.126246	0.0239144
34	Gut microbiota abundance (genus Adlercreutzia id.812)	Localized adiposity	rs6664405	1	69444163	T	C	-0.0953084	0.0210752	5.2342e-06	0.147661	0.175467	0.400051
34	Gut microbiota abundance (genus Adlercreutzia id.812)	Localized adiposity	rs7680684	4	171281359	T	C	0.083381	0.0168901	9.769e-07	-0.137212	0.130261	0.292177
34	Gut microbiota abundance (genus Adlercreutzia id.812)	Localized adiposity	rs9490822	6	123909083	C	T	-0.0734512	0.0155789	2.54419e-06	-0.14997	0.123658	0.225214
34	Gut microbiota abundance (genus Adlercreutzia id.812)	Localized adiposity	rs9915817	17	48864179	C	T	-0.0749219	0.016833	8.21675e-06	0.10665	0.136043	0.433077
35	Gut microbiota abundance (genus Akkermansia id.4037)	Localized adiposity	rs111862613	12	130309670	T	C	0.0911199	0.0196748	3.39234e-06	0.214304	0.16535	0.194952
35	Gut microbiota abundance (genus Akkermansia id.4037)	Localized adiposity	rs117107102	18	49473635	A	G	0.204406	0.0431629	3.01141e-06	-0.327528	0.291796	0.261668
35	Gut microbiota abundance (genus Akkermansia id.4037)	Localized adiposity	rs11729256	4	95027272	T	C	0.0750473	0.0150184	6.58385e-07	-0.129377	0.163336	0.428306
35	Gut microbiota abundance (genus Akkermansia id.4037)	Localized adiposity	rs12908520	15	97570657	G	A	0.061772	0.0130954	2.2648e-06	-0.0308175	0.124367	0.804293
35	Gut microbiota abundance (genus Akkermansia id.4037)	Localized adiposity	rs2602429	16	81063149	T	C	-0.0745352	0.0156201	2.71569e-06	-0.0291448	0.140903	0.836133
35	Gut microbiota abundance (genus Akkermansia id.4037)	Localized adiposity	rs4242783	10	5064327	A	G	-0.0685454	0.0147701	2.99799e-06	0.0289871	0.137481	0.833009
35	Gut microbiota abundance (genus Akkermansia id.4037)	Localized adiposity	rs4936098	11	130280667	G	A	-0.0649225	0.0135934	1.1036e-06	-0.0468665	0.129788	0.718026
35	Gut microbiota abundance (genus Akkermansia id.4037)	Localized adiposity	rs61779207	1	41074472	G	A	-0.0760539	0.0167769	6.32121e-06	-0.366352	0.146991	0.0126902
35	Gut microbiota abundance (genus Akkermansia id.4037)	Localized adiposity	rs74542928	4	100544188	T	C	0.112623	0.0236434	1.4802e-06	0.103605	0.288485	0.719492
35	Gut microbiota abundance (genus Akkermansia id.4037)	Localized adiposity	rs9349825	6	56341481	A	G	-0.0703407	0.0147133	2.59884e-06	-0.25307	0.157358	0.107781
35	Gut microbiota abundance (genus Akkermansia id.4037)	Localized adiposity	rs941682	20	31867840	G	A	-0.0632957	0.0143777	9.17128e-06	0.226082	0.138379	0.102304
36	Gut microbiota abundance (genus Alistipes id.968)	Localized adiposity	rs1107244	13	38057357	G	A	0.0758558	0.0171182	3.59062e-06	0.368542	0.227954	0.105934
36	Gut microbiota abundance (genus Alistipes id.968)	Localized adiposity	rs11769002	7	62443498	G	A	-0.0528793	0.0109389	1.44961e-06	-0.327572	0.118521	0.00571255
36	Gut microbiota abundance (genus Alistipes id.968)	Localized adiposity	rs11958296	5	177755179	A	G	-0.0981222	0.0218272	9.29566e-06	-0.504266	0.297303	0.0898607
36	Gut microbiota abundance (genus Alistipes id.968)	Localized adiposity	rs12990744	2	178000949	C	T	-0.0776618	0.0172986	8.20729e-06	0.238971	0.204642	0.242906
36	Gut microbiota abundance (genus Alistipes id.968)	Localized adiposity	rs1689282	9	14080129	A	C	-0.0520061	0.0113942	5.27582e-06	0.0327363	0.131714	0.803716
36	Gut microbiota abundance (genus Alistipes id.968)	Localized adiposity	rs2290844	10	127787142	C	T	0.0813969	0.0191632	9.10144e-06	-0.0243705	0.196549	0.901321
36	Gut microbiota abundance (genus Alistipes id.968)	Localized adiposity	rs2450745	8	144428720	A	C	-0.080524	0.0184702	7.11836e-06	-0.0120097	0.243124	0.960603
36	Gut microbiota abundance (genus Alistipes id.968)	Localized adiposity	rs2875322	11	130887552	C	T	0.0580945	0.0131432	8.77708e-06	0.0222442	0.163965	0.892086
36	Gut microbiota abundance (genus Alistipes id.968)	Localized adiposity	rs34417064	17	52776479	A	G	-0.048202	0.0106868	7.00745e-06	-0.165019	0.124096	0.183595
36	Gut microbiota abundance (genus Alistipes id.968)	Localized adiposity	rs4810359	20	41191335	A	G	-0.0652428	0.0146155	7.4967e-06	-0.170004	0.186818	0.362822
36	Gut microbiota abundance (genus Alistipes id.968)	Localized adiposity	rs7129639	11	17511427	A	C	0.0524955	0.0109584	1.78423e-06	0.0773626	0.13084	0.554335
37	Gut microbiota abundance (genus Allisonella id.2174)	Localized adiposity	rs1901739	5	114286707	G	T	-0.115769	0.0248626	3.58798e-06	-0.0918807	0.123745	0.457783
37	Gut microbiota abundance (genus Allisonella id.2174)	Localized adiposity	rs35110698	12	28018998	T	C	-0.146322	0.0320852	5.72321e-06	-0.21941	0.175335	0.210799
37	Gut microbiota abundance (genus Allisonella id.2174)	Localized adiposity	rs35778461	9	100150556	C	T	0.146679	0.0297186	1.20629e-06	0.116277	0.147511	0.430545
37	Gut microbiota abundance (genus Allisonella id.2174)	Localized adiposity	rs594561	11	88632972	T	C	-0.112231	0.0251681	9.41109e-06	-0.125369	0.123215	0.308927
37	Gut microbiota abundance (genus Allisonella id.2174)	Localized adiposity	rs602075	9	79110160	G	A	-0.168974	0.0296976	3.56574e-08	0.10759	0.139849	0.441698
37	Gut microbiota abundance (genus Allisonella id.2174)	Localized adiposity	rs6742198	2	33607071	A	G	-0.149152	0.0316484	3.34511e-06	0.00623189	0.145804	0.965908
37	Gut microbiota abundance (genus Allisonella id.2174)	Localized adiposity	rs76904847	7	137968010	G	A	0.148523	0.0334857	6.08751e-06	0.0062314	0.163617	0.96962
37	Gut microbiota abundance (genus Allisonella id.2174)	Localized adiposity	rs7898615	10	122413451	T	G	0.167966	0.0373586	8.87279e-06	-0.18737	0.181091	0.300821
38	Gut microbiota abundance (genus Alloprevotella id.961)	Localized adiposity	rs2154444	21	36053643	G	T	-0.138234	0.0308961	8.36758e-06	0.0956085	0.140129	0.495057
38	Gut microbiota abundance (genus Alloprevotella id.961)	Localized adiposity	rs34619204	21	40993008	G	A	-0.156037	0.0344392	8.84199e-06	0.10913	0.162405	0.501605
38	Gut microbiota abundance (genus Alloprevotella id.961)	Localized adiposity	rs4364940	1	234126516	A	G	0.126418	0.0282207	8.58361e-06	0.249434	0.133946	0.0625763
38	Gut microbiota abundance (genus Alloprevotella id.961)	Localized adiposity	rs4680035	3	152805600	G	A	0.119599	0.0259446	4.99057e-06	0.0152943	0.126619	0.903857
38	Gut microbiota abundance (genus Alloprevotella id.961)	Localized adiposity	rs58212166	4	189076705	A	G	-0.161506	0.0359102	7.93615e-06	-0.177001	0.159313	0.266557
39	Gut microbiota abundance (genus Anaerofilum id.2053)	Localized adiposity	rs10794359	11	1051715	C	T	0.0953524	0.02006	2.23496e-06	-0.0461254	0.124921	0.711951
39	Gut microbiota abundance (genus Anaerofilum id.2053)	Localized adiposity	rs1563175	2	3838940	A	C	0.0923834	0.0202157	5.53847e-06	-0.0968265	0.124114	0.435307
39	Gut microbiota abundance (genus Anaerofilum id.2053)	Localized adiposity	rs17012738	2	76698142	T	G	0.0903417	0.0200239	7.24169e-06	-0.0242608	0.123154	0.843831
39	Gut microbiota abundance (genus Anaerofilum id.2053)	Localized adiposity	rs17096874	14	30991358	C	T	-0.126337	0.0268919	2.86029e-06	-0.0723186	0.151781	0.633741
39	Gut microbiota abundance (genus Anaerofilum id.2053)	Localized adiposity	rs4244069	12	67167461	A	G	0.146775	0.0326594	9.81206e-06	-0.0631467	0.18622	0.734538
39	Gut microbiota abundance (genus Anaerofilum id.2053)	Localized adiposity	rs4506496	1	247145690	A	G	-0.10309	0.0212861	1.48659e-06	0.00238488	0.136338	0.986044
39	Gut microbiota abundance (genus Anaerofilum id.2053)	Localized adiposity	rs712981	3	129686434	A	C	0.10076	0.0202902	6.83109e-07	-0.0246101	0.126592	0.845858
39	Gut microbiota abundance (genus Anaerofilum id.2053)	Localized adiposity	rs79598899	2	191139151	C	T	0.182586	0.0357284	3.74731e-07	-0.460424	0.29253	0.115501
39	Gut microbiota abundance (genus Anaerofilum id.2053)	Localized adiposity	rs816292	12	117811409	T	C	-0.113003	0.02204	2.6404e-07	-0.148263	0.136279	0.276623
39	Gut microbiota abundance (genus Anaerofilum id.2053)	Localized adiposity	rs9299345	9	104339812	T	C	-0.1364	0.0302372	8.04304e-06	-0.455286	0.207908	0.0285358
40	Gut microbiota abundance (genus Anaerostipes id.1991)	Localized adiposity	rs10502061	11	105615253	A	G	0.0835752	0.0192017	7.93542e-06	-0.158244	0.193625	0.413774
40	Gut microbiota abundance (genus Anaerostipes id.1991)	Localized adiposity	rs2014785	3	171100102	T	C	0.0515687	0.0112199	4.68058e-06	0.134915	0.125431	0.282103
40	Gut microbiota abundance (genus Anaerostipes id.1991)	Localized adiposity	rs2396460	2	228018671	C	T	0.0512653	0.0109555	2.91092e-06	-0.0877729	0.124218	0.479812
40	Gut microbiota abundance (genus Anaerostipes id.1991)	Localized adiposity	rs2804244	10	117383184	G	A	0.053089	0.0110983	2.04052e-06	0.107358	0.126705	0.396822
40	Gut microbiota abundance (genus Anaerostipes id.1991)	Localized adiposity	rs3900776	9	13525082	G	A	-0.110013	0.0236302	2.74764e-06	-0.12006	0.36401	0.74153
40	Gut microbiota abundance (genus Anaerostipes id.1991)	Localized adiposity	rs60983350	17	2850737	G	A	-0.0539901	0.0116575	4.42059e-06	0.0783373	0.132176	0.553399
40	Gut microbiota abundance (genus Anaerostipes id.1991)	Localized adiposity	rs62157625	2	142774333	T	C	0.088573	0.0185548	1.44907e-06	0.102984	0.189749	0.587309
40	Gut microbiota abundance (genus Anaerostipes id.1991)	Localized adiposity	rs62215703	21	25873624	G	A	0.0644965	0.0136702	1.9777e-06	-0.242142	0.149573	0.105472
40	Gut microbiota abundance (genus Anaerostipes id.1991)	Localized adiposity	rs6474958	9	1582701	G	A	0.0500065	0.0112001	6.74481e-06	-0.214044	0.132958	0.107428
40	Gut microbiota abundance (genus Anaerostipes id.1991)	Localized adiposity	rs6726833	2	39351569	C	A	-0.0877497	0.0189408	3.32216e-06	-0.315448	0.22807	0.166628
40	Gut microbiota abundance (genus Anaerostipes id.1991)	Localized adiposity	rs6854026	4	169690814	C	T	0.0508482	0.0109075	3.1958e-06	0.0868037	0.124737	0.486496
40	Gut microbiota abundance (genus Anaerostipes id.1991)	Localized adiposity	rs7193624	16	77574020	T	C	-0.0750642	0.0150723	5.35476e-07	-0.212868	0.224964	0.344029
40	Gut microbiota abundance (genus Anaerostipes id.1991)	Localized adiposity	rs78735375	19	1497547	A	C	-0.137429	0.0305304	5.33384e-06	-0.444701	0.314157	0.15691
41	Gut microbiota abundance (genus Anaerotruncus id.2054)	Localized adiposity	rs10150232	14	30418008	A	G	0.0567088	0.0124877	6.67667e-06	-0.22425	0.153249	0.143383
41	Gut microbiota abundance (genus Anaerotruncus id.2054)	Localized adiposity	rs11018566	11	89040226	A	G	-0.156465	0.0366032	6.13705e-06	-0.0803364	0.274606	0.769864
41	Gut microbiota abundance (genus Anaerotruncus id.2054)	Localized adiposity	rs1272208	9	78630894	T	G	0.0611743	0.0129831	4.27986e-06	0.0522521	0.145616	0.719719
41	Gut microbiota abundance (genus Anaerotruncus id.2054)	Localized adiposity	rs1431492	3	150855371	C	T	-0.0654996	0.0146188	7.35563e-06	0.171357	0.168934	0.31042
41	Gut microbiota abundance (genus Anaerotruncus id.2054)	Localized adiposity	rs17734739	2	211663702	T	C	0.0660052	0.014908	7.4278e-06	0.0169508	0.17664	0.923551
41	Gut microbiota abundance (genus Anaerotruncus id.2054)	Localized adiposity	rs34449434	12	76523655	A	C	-0.0497004	0.0113402	9.85054e-06	0.0337621	0.129203	0.793853
41	Gut microbiota abundance (genus Anaerotruncus id.2054)	Localized adiposity	rs4669806	2	12200752	G	T	0.0576389	0.0122994	2.42058e-06	0.313281	0.149245	0.035808
41	Gut microbiota abundance (genus Anaerotruncus id.2054)	Localized adiposity	rs6494922	15	33459867	A	G	0.0903106	0.0202257	6.62369e-06	-0.187194	0.270802	0.489405
41	Gut microbiota abundance (genus Anaerotruncus id.2054)	Localized adiposity	rs6563550	13	38058413	T	C	0.0877135	0.0176745	2.34515e-07	0.368675	0.227954	0.105809
41	Gut microbiota abundance (genus Anaerotruncus id.2054)	Localized adiposity	rs7155595	14	77502546	C	A	0.0539336	0.0118903	7.54988e-06	-0.115278	0.13427	0.390585
41	Gut microbiota abundance (genus Anaerotruncus id.2054)	Localized adiposity	rs8005030	14	30607199	C	T	0.0554447	0.0117854	2.28297e-06	0.175358	0.131185	0.181313
41	Gut microbiota abundance (genus Anaerotruncus id.2054)	Localized adiposity	rs9347879	6	165015261	T	C	0.050618	0.011049	4.22328e-06	0.127262	0.123275	0.301915
42	Gut microbiota abundance (genus Bacteroides id.918)	Localized adiposity	rs11585893	1	10644351	A	G	-0.0740746	0.0147633	1.79511e-06	0.000934362	0.145064	0.994861
42	Gut microbiota abundance (genus Bacteroides id.918)	Localized adiposity	rs13207588	6	41519430	A	G	-0.059205	0.0131195	7.48497e-06	0.117297	0.157101	0.455284
42	Gut microbiota abundance (genus Bacteroides id.918)	Localized adiposity	rs1340391	1	102960989	T	C	-0.0592004	0.0132244	6.73008e-06	-0.16786	0.17863	0.347367
42	Gut microbiota abundance (genus Bacteroides id.918)	Localized adiposity	rs17619981	19	24342250	T	G	0.0880978	0.0187002	2.68683e-06	0.0619843	0.181298	0.732433
42	Gut microbiota abundance (genus Bacteroides id.918)	Localized adiposity	rs2023437	14	22045949	T	C	-0.0782325	0.0167634	5.01822e-06	0.0959074	0.188976	0.611795
42	Gut microbiota abundance (genus Bacteroides id.918)	Localized adiposity	rs66710942	3	77215327	T	C	-0.0488038	0.0107412	5.8626e-06	0.106387	0.123413	0.388661
42	Gut microbiota abundance (genus Bacteroides id.918)	Localized adiposity	rs6795673	3	10593224	C	T	0.0538565	0.0105251	3.37909e-07	0.104789	0.123125	0.394724
42	Gut microbiota abundance (genus Bacteroides id.918)	Localized adiposity	rs9507307	13	24910476	C	T	0.0604456	0.0129128	2.12711e-06	0.362068	0.143785	0.0117983
43	Gut microbiota abundance (genus Barnesiella id.944)	Localized adiposity	rs11155559	6	148601905	T	C	0.0956023	0.0212961	8.91908e-06	-0.274061	0.214772	0.201937
43	Gut microbiota abundance (genus Barnesiella id.944)	Localized adiposity	rs12909713	15	87145913	C	T	-0.0550716	0.0120039	4.94527e-06	-0.0974178	0.123388	0.429807
43	Gut microbiota abundance (genus Barnesiella id.944)	Localized adiposity	rs13242616	7	122021518	C	T	0.0583747	0.0123176	2.29018e-06	-0.024515	0.133662	0.854476
43	Gut microbiota abundance (genus Barnesiella id.944)	Localized adiposity	rs199035	6	23435415	G	A	0.0559495	0.0119716	3.00296e-06	0.122359	0.124652	0.326292
43	Gut microbiota abundance (genus Barnesiella id.944)	Localized adiposity	rs2276875	4	5730954	A	G	-0.0697176	0.0139537	4.65029e-07	0.197967	0.142478	0.164695
43	Gut microbiota abundance (genus Barnesiella id.944)	Localized adiposity	rs2428166	6	110831148	G	A	-0.165859	0.0337309	8.50883e-07	-0.527145	0.509714	0.301043
43	Gut microbiota abundance (genus Barnesiella id.944)	Localized adiposity	rs35177866	3	181589155	A	G	0.0917125	0.0190133	2.94761e-06	-0.170518	0.235163	0.468387
43	Gut microbiota abundance (genus Barnesiella id.944)	Localized adiposity	rs62251337	3	44327429	G	A	0.0690763	0.0149374	4.2416e-06	0.432824	0.175957	0.0139002
43	Gut microbiota abundance (genus Barnesiella id.944)	Localized adiposity	rs72684847	4	102616869	T	C	-0.114369	0.0253873	6.76176e-06	0.0458448	0.233592	0.844407
43	Gut microbiota abundance (genus Barnesiella id.944)	Localized adiposity	rs76181748	8	105458416	C	T	-0.0778559	0.017164	6.77657e-06	0.0125639	0.147422	0.932083
43	Gut microbiota abundance (genus Barnesiella id.944)	Localized adiposity	rs77455852	5	54107036	T	G	-0.0891491	0.0195601	3.16352e-06	-0.0599509	0.176361	0.733909
[truncated: 5,528 more rows]

## Sheet: STable4
Supplementary Table 4. SNP information related to confounding factors
[truncated: 101 more rows]

## Sheet: STable5
Supplementary Table 5. MR-Steiger test results for SNPs
[truncated: 5,985 more rows]

## Sheet: STable6
Supplementary Table 6. Cochrane Q-test results for all batches
[truncated: 1,751 more rows]

[truncated: 3 more sheets: STable7, STable 8, STable 9]
